# Supplementary material for: (3aS,7aS)-5-[(S)-3,3,3-Trifluoro-2-meth­oxy-2-phenyl­propano­yl]-2,3,4,5,6,7-hexa­hydro-1H-pyrrolo[3,4-c]pyridin-3(2H)-one monohydrate
Source: Acta Crystallogr Sect E Struct Rep Online. 2009 Dec 16;66(Pt 1):o175–6. doi: 10.1107/S1600536809053331 (PMC2980001; doi:10.1107/S1600536809053331)
Supplement: Supplementary file 1 [file e-66-0o175-sup1.cif]

##############################################################################
###                                                                        ###
###        Electronic paper (Acta Crystallographica Section E)             ###
###                                                                        ###
##############################################################################
#                                                                            #
# This CIF contains the data in a paper accepted for publication in Acta     #
# Crystallographica Section E. It conforms to the requirements of Notes      #
# for Authors for Section E, and has been peer reviewed under the auspices   #
# of the IUCr Commission on Journals.                                        #
#                                                                            #
# Full details of the Crystallographic Information File format               #
# are given in the paper "The Crystallographic Information File (CIF):       #
# a New Standard Archive File for Crystallography" by S. R. Hall, F. H.      #
# Allen and I. D. Brown [Acta Cryst. (1991), A47, 655-685].                  #
#                                                                            #
# The current version of the core CIF dictionary is obtainable from          #
# ftp://ftp.iucr.org/pub/cif_core.dic. The current version number is 2.4.    #
#                                                                            #
# Software is freely available for graphical display of the structure(s) in  #
# this CIF.  For information consult the CIF home page http://www.iucr.org/  #
# cif/home.html                                                              #
#                                                                            #
# This file may be used for bona fide research purposes within the           #
# scientific community so long as proper attribution is given to the journal # 
# article from which it was obtained.                                        #
#                                                                            #
##############################################################################
                                             
data_global
_audit_creation_method     SHELXL-97
_journal_date_recd_electronic     2009-12-03
_journal_date_accepted     2009-12-10
_journal_name_full     'Acta Crystallographica, Section E'
_journal_year     2010
_journal_volume     66
_journal_issue      1
_journal_page_first     o175
_journal_page_last     o176
_journal_paper_category     QO
_journal_coeditor_code     KP2243
_publ_contact_author_name     'Alex Yanovsky'
_publ_contact_author_address
;
Pfizer Global Research and Development, La Jolla Labs,
10614 Science Center Drive,
San Diego, CA 92122
USA
;
_publ_contact_author_email     'alex.yanovsky@pfizer.com'
_publ_contact_author_fax     '1(858)678 8244'
_publ_contact_author_phone     '1(858)638 3716'
_publ_section_title
;\
(3a<i>S</i>,7a<i>S</i>)-5-[(<i>S</i>)-3,3,3-Trifluoro-2-methoxy-2-\
phenylpropanoyl]-2,3,4,5,6,7-hexahydro-1<i>H</i>-pyrrolo[3,4-<i>c</i>]\
pyridin-3(2<i>H</i>)-one monohydrate
;
loop_
    _publ_author_name
    _publ_author_address
    'Huichun Zhu'
;
Pfizer Global Research and Development, La Jolla Labs,
10770 Science Center Drive,
San Diego, CA 92121
USA
;
    'Michael B. Plewe'
;
Pfizer Global Research and Development, La Jolla Labs,
10770 Science Center Drive,
San Diego, CA 92121
USA
;
    'Arnold L. Rheingold'
;
Department of Chemistry and Biochemistry,
University of California, San Diego,
9500 Gilman Drive, La Jolla, CA 92093,
USA
;
    'Curtis Moore'
;
Department of Chemistry and Biochemistry,
University of California, San Diego,
9500 Gilman Drive, La Jolla, CA 92093,
USA
;
    'Alex Yanovsky'
;
Pfizer Global Research and Development, La Jolla Labs,
10770 Science Center Drive,
San Diego, CA 92121
USA
;
data_I
_audit_creation_method     SHELXL-97
_chemical_name_systematic
;
(3a<i>S</i>,7a<i>S</i>)-5-[(<i>S</i>)-3,3,3-Trifluoro-2-methoxy-2-
phenylpropanoyl]-2,3,4,5,6,7-hexahydro-1<i>H</i>-
pyrrolo[3,4-<i>c</i>]pyridin-3(2<i>H</i>)-one monohydrate
;
_chemical_name_common     ?
_chemical_formula_moiety     'C17 H19 F3 N2 O3, H2 O'
_chemical_formula_sum     'C17 H21 F3 N2 O4'
_chemical_formula_iupac     'C17 H19 F3 N2 O3, H2 O'
_chemical_formula_weight     374.36
_chemical_melting_point     ?
_symmetry_cell_setting     Orthorhombic
_symmetry_space_group_name_H-M     'P 21 21 21'
_symmetry_space_group_name_Hall     'P 2ac 2ab'
loop_
    _symmetry_equiv_pos_as_xyz
    'x, y, z'
    '-x+1/2, -y, z+1/2'
    'x+1/2, -y+1/2, -z'
    '-x, y+1/2, -z+1/2'
_cell_length_a     8.4870(4)
_cell_length_b     13.7152(7)
_cell_length_c     14.9113(7)
_cell_angle_alpha     90.00
_cell_angle_beta     90.00
_cell_angle_gamma     90.00
_cell_volume     1735.69(15)
_cell_formula_units_Z     4
_cell_measurement_reflns_used     7669
_cell_measurement_theta_min     2.7
_cell_measurement_theta_max     27.4
_cell_measurement_temperature     150(2)
_exptl_crystal_description     Block
_exptl_crystal_colour     colourless
_exptl_crystal_size_max     0.36
_exptl_crystal_size_mid     0.25
_exptl_crystal_size_min     0.13
_exptl_crystal_density_diffrn     1.433
_exptl_crystal_density_method     'not measured'
_exptl_crystal_F_000     784
_exptl_absorpt_coefficient_mu     0.123
_exptl_absorpt_correction_type     multi-scan
_exptl_absorpt_process_details     '(SADABS; Bruker, 2001)'
_exptl_absorpt_correction_T_min     0.957
_exptl_absorpt_correction_T_max     0.984
_exptl_special_details
;
;
_diffrn_ambient_temperature     150(2)
_diffrn_radiation_type     MoK\a
_diffrn_radiation_wavelength     0.71073
_diffrn_radiation_source     'fine-focus sealed tube'
_diffrn_radiation_monochromator     graphite
_diffrn_measurement_device_type     'Bruker APEX CCD'
_diffrn_measurement_method     '\f and \w scans'
_diffrn_reflns_number     23008
_diffrn_reflns_av_R_equivalents     0.034
_diffrn_reflns_av_sigmaI/netI     0.026
_diffrn_reflns_theta_min     2.0
_diffrn_reflns_theta_max     28.4
_diffrn_reflns_theta_full     25.0
_diffrn_measured_fraction_theta_max     0.929
_diffrn_measured_fraction_theta_full     0.992
_diffrn_reflns_limit_h_min     -11
_diffrn_reflns_limit_h_max     10
_diffrn_reflns_limit_k_min     -17
_diffrn_reflns_limit_k_max     18
_diffrn_reflns_limit_l_min     -19
_diffrn_reflns_limit_l_max     18
_refine_special_details
;
Refinement of <i>F</i>^2^ against ALL reflections. The weighted <i>R</i>-factor
<i>wR</i> and goodness of fit <i>S</i> are based on <i>F</i>^2^, conventional
<i>R</i>-factors <i>R</i> are based on <i>F</i>, with <i>F</i> set to zero for
negative <i>F</i>^2^. The threshold expression of <i>F</i>^2^ >
\s(<i>F</i>^2^) is used only for calculating <i>R</i>-factors(gt) <i>etc</i>.
and is not relevant to the choice of reflections for refinement.
<i>R</i>-factors based on <i>F</i>^2^ are statistically about twice as large
as those based on <i>F</i>, and <i>R</i>- factors based on ALL data will be
even larger.
;
_reflns_number_total     4020
_reflns_number_gt     3738
_reflns_threshold_expression     I>2\s(I)
_refine_ls_structure_factor_coef     Fsqd
_refine_ls_matrix_type     full
_refine_ls_R_factor_all     0.034
_refine_ls_R_factor_gt     0.030
_refine_ls_wR_factor_gt     0.068
_refine_ls_wR_factor_ref     0.070
_refine_ls_goodness_of_fit_ref     1.02
_refine_ls_restrained_S_all     1.02
_refine_ls_number_reflns     4020
_refine_ls_number_parameters     248
_refine_ls_number_restraints     0
_refine_ls_hydrogen_treatment     mixed
_refine_ls_weighting_scheme     calc
_refine_ls_weighting_details
          'calc w=1/[\s^2^(Fo^2^)+(0.0343P)^2^+0.299P] where P=(Fo^2^+2Fc^2^)/3'
_atom_sites_solution_hydrogens     geom
_atom_sites_solution_primary     direct
_atom_sites_solution_secondary     difmap
_refine_ls_shift/su_max     0.001
_refine_ls_shift/su_mean     0.000
_refine_diff_density_max     0.22
_refine_diff_density_min     -0.19
_refine_ls_extinction_method     none
_refine_ls_abs_structure_details     'Flack (1983), 1537 Friedel pairs'
_refine_ls_abs_structure_Flack     0.0(5)
loop_
    _atom_type_symbol
    _atom_type_description
    _atom_type_scat_dispersion_real
    _atom_type_scat_dispersion_imag
    _atom_type_scat_source
    'C' 'C' 0.0033 0.0016
                         'International Tables Vol C Tables 4.2.6.8 and 6.1.1.4'
    'H' 'H' 0.0000 0.0000
                         'International Tables Vol C Tables 4.2.6.8 and 6.1.1.4'
    'N' 'N' 0.0061 0.0033
                         'International Tables Vol C Tables 4.2.6.8 and 6.1.1.4'
    'O' 'O' 0.0106 0.0060
                         'International Tables Vol C Tables 4.2.6.8 and 6.1.1.4'
    'F' 'F' 0.0171 0.0103
                         'International Tables Vol C Tables 4.2.6.8 and 6.1.1.4'
_computing_data_collection     'APEX2 (Bruker, 2007)'
_computing_cell_refinement     'SAINT (Bruker, 2007)'
_computing_data_reduction     'SAINT (Bruker, 2007)'
_computing_structure_solution     'SHELXS97 (Sheldrick, 2008)'
_computing_structure_refinement     'SHELXL97 (Sheldrick, 2008)'
_computing_molecular_graphics     'SHELXTL (Sheldrick, 2008)'
_computing_publication_material     'SHELXTL (Sheldrick, 2008)'
loop_
    _atom_site_type_symbol
    _atom_site_label
    _atom_site_fract_x
    _atom_site_fract_y
    _atom_site_fract_z
    _atom_site_U_iso_or_equiv
    _atom_site_adp_type
    _atom_site_calc_flag
    _atom_site_refinement_flags
    _atom_site_occupancy
    _atom_site_disorder_assembly
    _atom_site_disorder_group
    C C1 0.46490(18) 0.72722(9) 0.80771(10) 0.0226(3) Uani d . 1 . .
    C C2 0.43300(15) 0.68038(10) 0.71644(9) 0.0201(3) Uani d . 1 . .
    H H2 0.4493 0.7315 0.6695 0.024 Uiso calc R 1 . .
    C C3 0.56770(15) 0.60584(10) 0.70764(10) 0.0216(3) Uani d . 1 . .
    H H3 0.5959 0.5953 0.6433 0.026 Uiso calc R 1 . .
    C C4 0.70183(16) 0.65726(11) 0.75757(10) 0.0255(3) Uani d . 1 . .
    H H4A 0.7755 0.6096 0.7846 0.031 Uiso calc R 1 . .
    H H4B 0.7612 0.7012 0.7172 0.031 Uiso calc R 1 . .
    C C5 0.26691(16) 0.64039(10) 0.70513(9) 0.0201(3) Uani d . 1 . .
    H H5A 0.1896 0.6895 0.7259 0.024 Uiso calc R 1 . .
    H H5B 0.2466 0.6274 0.6409 0.024 Uiso calc R 1 . .
    C C6 0.36089(16) 0.47410(9) 0.73187(9) 0.0202(3) Uani d . 1 . .
    H H6A 0.3522 0.4596 0.6670 0.024 Uiso calc R 1 . .
    H H6B 0.3380 0.4136 0.7656 0.024 Uiso calc R 1 . .
    C C7 0.52719(16) 0.50895(9) 0.75338(10) 0.0217(3) Uani d . 1 . .
    H H7A 0.6036 0.4587 0.7339 0.026 Uiso calc R 1 . .
    H H7B 0.5378 0.5167 0.8191 0.026 Uiso calc R 1 . .
    C C8 0.13686(15) 0.54710(9) 0.82186(9) 0.0164(2) Uani d . 1 . .
    C C9 0.12702(15) 0.45319(9) 0.87997(9) 0.0170(3) Uani d . 1 . .
    C C10 0.27529(15) 0.44736(9) 0.93844(9) 0.0180(3) Uani d . 1 . .
    C C11 0.33668(16) 0.53289(10) 0.97544(9) 0.0210(3) Uani d . 1 . .
    H H11 0.2841 0.5932 0.9660 0.025 Uiso calc R 1 . .
    C C12 0.47440(17) 0.53028(10) 1.02599(9) 0.0236(3) Uani d . 1 . .
    H H12 0.5161 0.5887 1.0507 0.028 Uiso calc R 1 . .
    C C13 0.55050(16) 0.44225(10) 1.04025(10) 0.0245(3) Uani d . 1 . .
    H H13 0.6450 0.4404 1.0744 0.029 Uiso calc R 1 . .
    C C14 0.48909(16) 0.35704(10) 1.00488(10) 0.0245(3) Uani d . 1 . .
    H H14 0.5409 0.2967 1.0155 0.029 Uiso calc R 1 . .
    C C15 0.35139(16) 0.35918(9) 0.95366(9) 0.0204(3) Uani d . 1 . .
    H H15 0.3099 0.3006 0.9293 0.025 Uiso calc R 1 . .
    C C16 -0.01874(16) 0.45986(9) 0.94228(9) 0.0211(3) Uani d . 1 . .
    C C17 0.00234(19) 0.36490(10) 0.75741(10) 0.0276(3) Uani d . 1 . .
    H H17A -0.1051 0.3590 0.7809 0.041 Uiso calc R 1 . .
    H H17B 0.0251 0.3095 0.7180 0.041 Uiso calc R 1 . .
    H H17C 0.0119 0.4258 0.7234 0.041 Uiso calc R 1 . .
    N N1 0.61752(15) 0.71226(9) 0.82667(9) 0.0264(3) Uani d . 1 . .
    N N2 0.24673(13) 0.55010(8) 0.75654(7) 0.0180(2) Uani d . 1 . .
    O O1 0.36798(13) 0.77208(7) 0.85314(7) 0.0301(2) Uani d . 1 . .
    O O2 0.04938(11) 0.61587(6) 0.83902(6) 0.0208(2) Uani d . 1 . .
    O O3 0.11272(11) 0.36562(6) 0.83085(6) 0.0201(2) Uani d . 1 . .
    O O1W 0.36093(13) 0.76305(8) 1.04178(8) 0.0273(2) Uani d . 1 . .
    F F1 -0.00782(10) 0.52989(5) 1.00457(5) 0.02504(18) Uani d . 1 . .
    F F2 -0.03398(10) 0.37511(6) 0.98714(6) 0.0283(2) Uani d . 1 . .
    F F3 -0.15420(9) 0.47343(6) 0.89841(6) 0.02748(19) Uani d . 1 . .
    H H1O 0.359(3) 0.7767(16) 0.9843(17) 0.059(7) Uiso d . 1 . .
    H H2O 0.424(3) 0.8062(16) 1.0675(14) 0.052(6) Uiso d . 1 . .
    H H1N 0.665(2) 0.7341(13) 0.8794(13) 0.037(5) Uiso d . 1 . .
loop_
    _atom_site_aniso_label
    _atom_site_aniso_U_11
    _atom_site_aniso_U_22
    _atom_site_aniso_U_33
    _atom_site_aniso_U_12
    _atom_site_aniso_U_13
    _atom_site_aniso_U_23
    C1 0.0274(7) 0.0175(6) 0.0230(7) -0.0043(6) -0.0012(6) 0.0047(5)
    C2 0.0194(6) 0.0223(6) 0.0188(7) -0.0023(5) 0.0006(5) 0.0046(5)
    C3 0.0174(6) 0.0292(7) 0.0181(7) -0.0013(6) 0.0009(5) 0.0011(5)
    C4 0.0188(6) 0.0302(7) 0.0276(8) -0.0047(6) -0.0033(5) 0.0056(6)
    C5 0.0195(6) 0.0225(6) 0.0183(7) -0.0003(5) -0.0010(5) 0.0053(5)
    C6 0.0203(6) 0.0201(6) 0.0202(7) 0.0014(6) 0.0035(5) -0.0028(5)
    C7 0.0194(7) 0.0225(6) 0.0231(7) 0.0030(5) 0.0017(5) -0.0009(5)
    C8 0.0156(6) 0.0182(6) 0.0155(6) -0.0018(5) -0.0023(5) 0.0001(5)
    C9 0.0185(6) 0.0159(5) 0.0166(7) -0.0001(5) 0.0017(5) -0.0004(5)
    C10 0.0184(6) 0.0206(6) 0.0150(7) 0.0014(5) 0.0016(5) 0.0023(5)
    C11 0.0246(7) 0.0191(6) 0.0194(7) 0.0024(6) -0.0010(5) 0.0001(5)
    C12 0.0256(7) 0.0252(6) 0.0199(7) -0.0031(6) -0.0012(5) -0.0013(5)
    C13 0.0181(6) 0.0326(7) 0.0229(8) 0.0013(6) -0.0019(6) 0.0034(6)
    C14 0.0221(7) 0.0239(6) 0.0275(8) 0.0058(6) 0.0004(6) 0.0031(5)
    C15 0.0215(6) 0.0177(6) 0.0221(7) 0.0004(5) 0.0027(6) 0.0008(5)
    C16 0.0220(6) 0.0204(6) 0.0210(7) 0.0006(6) 0.0035(5) 0.0023(5)
    C17 0.0303(7) 0.0235(6) 0.0290(8) -0.0063(6) -0.0092(6) -0.0017(6)
    N1 0.0286(6) 0.0264(6) 0.0241(7) -0.0067(5) -0.0068(5) -0.0001(5)
    N2 0.0174(5) 0.0188(5) 0.0177(6) -0.0010(5) 0.0009(4) 0.0003(4)
    O1 0.0373(6) 0.0251(5) 0.0280(6) -0.0004(5) 0.0005(5) -0.0024(4)
    O2 0.0187(4) 0.0200(4) 0.0238(5) 0.0030(4) 0.0021(4) 0.0028(4)
    O3 0.0211(5) 0.0182(4) 0.0211(5) -0.0020(4) -0.0017(4) -0.0023(4)
    O1W 0.0307(6) 0.0256(5) 0.0256(6) -0.0068(5) 0.0051(5) -0.0049(4)
    F1 0.0294(4) 0.0237(4) 0.0220(4) 0.0044(3) 0.0064(3) -0.0012(3)
    F2 0.0337(5) 0.0227(4) 0.0286(5) -0.0006(4) 0.0105(4) 0.0069(3)
    F3 0.0172(4) 0.0350(5) 0.0302(5) -0.0007(4) 0.0029(3) 0.0035(4)
_geom_special_details
;
All e.s.d.'s (except the e.s.d. in the dihedral angle between two l.s. planes)
are estimated using the full covariance matrix. The cell e.s.d.'s are taken
into account individually in the estimation of e.s.d.'s in distances, angles
and torsion angles; correlations between e.s.d.'s in cell parameters are only
used when they are defined by crystal symmetry. An approximate (isotropic)
treatment of cell e.s.d.'s is used for estimating e.s.d.'s involving l.s.
planes.
;
loop_
    _geom_bond_atom_site_label_1
    _geom_bond_atom_site_label_2
    _geom_bond_site_symmetry_2
    _geom_bond_distance
    _geom_bond_publ_flag
    C1 O1 . 1.2305(18) ?
    C1 N1 . 1.3416(19) ?
    C1 C2 . 1.529(2) ?
    C2 C5 . 1.5218(18) ?
    C2 C3 . 1.5392(18) ?
    C2 H2 . 1.0000 ?
    C3 C4 . 1.5321(19) ?
    C3 C7 . 1.5328(19) ?
    C3 H3 . 1.0000 ?
    C4 N1 . 1.464(2) ?
    C4 H4A . 0.9900 ?
    C4 H4B . 0.9900 ?
    C5 N2 . 1.4664(16) ?
    C5 H5A . 0.9900 ?
    C5 H5B . 0.9900 ?
    C6 N2 . 1.4699(17) ?
    C6 C7 . 1.5242(19) ?
    C6 H6A . 0.9900 ?
    C6 H6B . 0.9900 ?
    C7 H7A . 0.9900 ?
    C7 H7B . 0.9900 ?
    C8 O2 . 1.2273(15) ?
    C8 N2 . 1.3490(17) ?
    C8 C9 . 1.5546(17) ?
    C9 O3 . 1.4120(15) ?
    C9 C10 . 1.5330(18) ?
    C9 C16 . 1.5498(18) ?
    C10 C15 . 1.3898(18) ?
    C10 C11 . 1.3971(19) ?
    C11 C12 . 1.3913(19) ?
    C11 H11 . 0.9500 ?
    C12 C13 . 1.3857(19) ?
    C12 H12 . 0.9500 ?
    C13 C14 . 1.384(2) ?
    C13 H13 . 0.9500 ?
    C14 C15 . 1.3964(19) ?
    C14 H14 . 0.9500 ?
    C15 H15 . 0.9500 ?
    C16 F3 . 1.3357(16) ?
    C16 F1 . 1.3393(15) ?
    C16 F2 . 1.3473(14) ?
    C17 O3 . 1.4412(16) ?
    C17 H17A . 0.9800 ?
    C17 H17B . 0.9800 ?
    C17 H17C . 0.9800 ?
    N1 H1N . 0.933(19) ?
    O1W H1O . 0.88(2) ?
    O1W H2O . 0.88(2) ?
loop_
    _geom_angle_atom_site_label_1
    _geom_angle_atom_site_label_2
    _geom_angle_atom_site_label_3
    _geom_angle_site_symmetry_1
    _geom_angle_site_symmetry_3
    _geom_angle
    _geom_angle_publ_flag
    O1 C1 N1 . . 127.29(14) ?
    O1 C1 C2 . . 125.57(13) ?
    N1 C1 C2 . . 107.12(13) ?
    C5 C2 C1 . . 114.46(12) ?
    C5 C2 C3 . . 116.05(11) ?
    C1 C2 C3 . . 102.91(11) ?
    C5 C2 H2 . . 107.7 ?
    C1 C2 H2 . . 107.7 ?
    C3 C2 H2 . . 107.7 ?
    C4 C3 C7 . . 110.46(12) ?
    C4 C3 C2 . . 101.82(11) ?
    C7 C3 C2 . . 111.79(11) ?
    C4 C3 H3 . . 110.8 ?
    C7 C3 H3 . . 110.8 ?
    C2 C3 H3 . . 110.8 ?
    N1 C4 C3 . . 102.48(11) ?
    N1 C4 H4A . . 111.3 ?
    C3 C4 H4A . . 111.3 ?
    N1 C4 H4B . . 111.3 ?
    C3 C4 H4B . . 111.3 ?
    H4A C4 H4B . . 109.2 ?
    N2 C5 C2 . . 110.77(11) ?
    N2 C5 H5A . . 109.5 ?
    C2 C5 H5A . . 109.5 ?
    N2 C5 H5B . . 109.5 ?
    C2 C5 H5B . . 109.5 ?
    H5A C5 H5B . . 108.1 ?
    N2 C6 C7 . . 109.59(10) ?
    N2 C6 H6A . . 109.8 ?
    C7 C6 H6A . . 109.8 ?
    N2 C6 H6B . . 109.8 ?
    C7 C6 H6B . . 109.8 ?
    H6A C6 H6B . . 108.2 ?
    C6 C7 C3 . . 112.70(11) ?
    C6 C7 H7A . . 109.1 ?
    C3 C7 H7A . . 109.1 ?
    C6 C7 H7B . . 109.1 ?
    C3 C7 H7B . . 109.1 ?
    H7A C7 H7B . . 107.8 ?
    O2 C8 N2 . . 123.04(12) ?
    O2 C8 C9 . . 119.21(11) ?
    N2 C8 C9 . . 117.70(11) ?
    O3 C9 C10 . . 108.74(10) ?
    O3 C9 C16 . . 107.02(10) ?
    C10 C9 C16 . . 108.50(10) ?
    O3 C9 C8 . . 114.85(10) ?
    C10 C9 C8 . . 108.42(10) ?
    C16 C9 C8 . . 109.16(10) ?
    C15 C10 C11 . . 119.53(12) ?
    C15 C10 C9 . . 121.31(12) ?
    C11 C10 C9 . . 119.14(11) ?
    C12 C11 C10 . . 120.38(12) ?
    C12 C11 H11 . . 119.8 ?
    C10 C11 H11 . . 119.8 ?
    C13 C12 C11 . . 119.80(12) ?
    C13 C12 H12 . . 120.1 ?
    C11 C12 H12 . . 120.1 ?
    C14 C13 C12 . . 120.12(13) ?
    C14 C13 H13 . . 119.9 ?
    C12 C13 H13 . . 119.9 ?
    C13 C14 C15 . . 120.39(13) ?
    C13 C14 H14 . . 119.8 ?
    C15 C14 H14 . . 119.8 ?
    C10 C15 C14 . . 119.77(12) ?
    C10 C15 H15 . . 120.1 ?
    C14 C15 H15 . . 120.1 ?
    F3 C16 F1 . . 107.42(10) ?
    F3 C16 F2 . . 106.30(10) ?
    F1 C16 F2 . . 106.33(10) ?
    F3 C16 C9 . . 113.68(11) ?
    F1 C16 C9 . . 113.76(11) ?
    F2 C16 C9 . . 108.86(10) ?
    O3 C17 H17A . . 109.5 ?
    O3 C17 H17B . . 109.5 ?
    H17A C17 H17B . . 109.5 ?
    O3 C17 H17C . . 109.5 ?
    H17A C17 H17C . . 109.5 ?
    H17B C17 H17C . . 109.5 ?
    C1 N1 C4 . . 113.73(12) ?
    C1 N1 H1N . . 123.0(12) ?
    C4 N1 H1N . . 123.2(12) ?
    C8 N2 C5 . . 118.94(11) ?
    C8 N2 C6 . . 127.93(11) ?
    C5 N2 C6 . . 113.02(10) ?
    C9 O3 C17 . . 117.12(10) ?
    H1O O1W H2O . . 107.0(19) ?
loop_
    _geom_torsion_atom_site_label_1
    _geom_torsion_atom_site_label_2
    _geom_torsion_atom_site_label_3
    _geom_torsion_atom_site_label_4
    _geom_torsion_site_symmetry_1
    _geom_torsion_site_symmetry_2
    _geom_torsion_site_symmetry_3
    _geom_torsion_site_symmetry_4
    _geom_torsion
    _geom_torsion_publ_flag
    O1 C1 C2 C5 . . . . -33.31(19) ?
    N1 C1 C2 C5 . . . . 148.36(12) ?
    O1 C1 C2 C3 . . . . -160.12(13) ?
    N1 C1 C2 C3 . . . . 21.55(13) ?
    C5 C2 C3 C4 . . . . -158.45(12) ?
    C1 C2 C3 C4 . . . . -32.67(13) ?
    C5 C2 C3 C7 . . . . -40.53(16) ?
    C1 C2 C3 C7 . . . . 85.25(13) ?
    C7 C3 C4 N1 . . . . -86.77(13) ?
    C2 C3 C4 N1 . . . . 32.10(14) ?
    C1 C2 C5 N2 . . . . -73.86(14) ?
    C3 C2 C5 N2 . . . . 45.83(16) ?
    N2 C6 C7 C3 . . . . -56.07(15) ?
    C4 C3 C7 C6 . . . . 157.69(12) ?
    C2 C3 C7 C6 . . . . 45.08(15) ?
    O2 C8 C9 O3 . . . . 129.59(12) ?
    N2 C8 C9 O3 . . . . -52.90(15) ?
    O2 C8 C9 C10 . . . . -108.58(13) ?
    N2 C8 C9 C10 . . . . 68.93(14) ?
    O2 C8 C9 C16 . . . . 9.44(16) ?
    N2 C8 C9 C16 . . . . -173.05(11) ?
    O3 C9 C10 C15 . . . . -14.71(16) ?
    C16 C9 C10 C15 . . . . 101.35(14) ?
    C8 C9 C10 C15 . . . . -140.21(12) ?
    O3 C9 C10 C11 . . . . 163.89(11) ?
    C16 C9 C10 C11 . . . . -80.05(14) ?
    C8 C9 C10 C11 . . . . 38.39(15) ?
    C15 C10 C11 C12 . . . . 1.0(2) ?
    C9 C10 C11 C12 . . . . -177.60(12) ?
    C10 C11 C12 C13 . . . . -0.4(2) ?
    C11 C12 C13 C14 . . . . -0.5(2) ?
    C12 C13 C14 C15 . . . . 0.8(2) ?
    C11 C10 C15 C14 . . . . -0.67(19) ?
    C9 C10 C15 C14 . . . . 177.92(12) ?
    C13 C14 C15 C10 . . . . -0.3(2) ?
    O3 C9 C16 F3 . . . . -68.07(13) ?
    C10 C9 C16 F3 . . . . 174.76(11) ?
    C8 C9 C16 F3 . . . . 56.79(14) ?
    O3 C9 C16 F1 . . . . 168.56(10) ?
    C10 C9 C16 F1 . . . . 51.39(13) ?
    C8 C9 C16 F1 . . . . -66.59(13) ?
    O3 C9 C16 F2 . . . . 50.20(13) ?
    C10 C9 C16 F2 . . . . -66.97(13) ?
    C8 C9 C16 F2 . . . . 175.06(10) ?
    O1 C1 N1 C4 . . . . -178.89(14) ?
    C2 C1 N1 C4 . . . . -0.60(15) ?
    C3 C4 N1 C1 . . . . -20.66(15) ?
    O2 C8 N2 C5 . . . . 1.99(19) ?
    C9 C8 N2 C5 . . . . -175.41(11) ?
    O2 C8 N2 C6 . . . . 177.85(12) ?
    C9 C8 N2 C6 . . . . 0.44(19) ?
    C2 C5 N2 C8 . . . . 119.23(13) ?
    C2 C5 N2 C6 . . . . -57.22(14) ?
    C7 C6 N2 C8 . . . . -113.09(14) ?
    C7 C6 N2 C5 . . . . 62.97(14) ?
    C10 C9 O3 C17 . . . . -166.32(11) ?
    C16 C9 O3 C17 . . . . 76.67(13) ?
    C8 C9 O3 C17 . . . . -44.66(15) ?
loop_
    _geom_hbond_atom_site_label_D
    _geom_hbond_atom_site_label_H
    _geom_hbond_atom_site_label_A
    _geom_hbond_site_symmetry_A
    _geom_hbond_distance_DH
    _geom_hbond_distance_HA
    _geom_hbond_distance_DA
    _geom_hbond_angle_DHA
    O1W H1O O1 . 0.88(2) 1.96(3) 2.8164(16) 165(2)
    N1 H1N O1W 3_567 0.933(19) 2.037(19) 2.8687(17) 147.7(16)
    O1W H2O O2 3_567 0.88(2) 2.06(2) 2.9111(15) 162.8(19)
