# Supplementary material for: (3aS,7aS)-5-[(S)-3,3,3-Trifluoro-2-meth­oxy-2-phenyl­propano­yl]-2,3,4,5,6,7-hexa­hydro-1H-pyrrolo[3,4-c]pyridin-3(2H)-one monohydrate
Source: Acta Crystallogr Sect E Struct Rep Online. 2009 Dec 16;66(Pt 1):o175–6. doi: 10.1107/S1600536809053331 (PMC2980001; doi:10.1107/S1600536809053331)
Supplement: Supplementary file 2 [file e-66-0o175-Isup2.hkl]

# 
# h,k,l, Fc-squared, Fo-squared, sigma(Fo-squared) and status flag 
# 
data_I
_shelx_title ' pflj147 in P2(1)2(1)2(1)' 
_shelx_refln_list_code          4 
_shelx_F_calc_maximum      165.14 
_exptl_crystal_F_000       784.00 
_reflns_d_resolution_high  0.7466 
 
loop_ 
 _symmetry_equiv_pos_as_xyz 
 'x, y, z' 
 '-x+1/2, -y, z+1/2' 
 'x+1/2, -y+1/2, -z' 
 '-x, y+1/2, -z+1/2' 
 
_cell_length_a     8.4870 
_cell_length_b    13.7152 
_cell_length_c    14.9113 
_cell_angle_alpha  90.000 
_cell_angle_beta   90.000 
_cell_angle_gamma  90.000 
 
_shelx_F_squared_multiplier     1.000 
 
loop_ 
 _refln_index_h 
 _refln_index_k 
 _refln_index_l 
 _refln_F_squared_calc 
 _refln_F_squared_meas 
 _refln_F_squared_sigma 
 _refln_observed_status 
   2   0   0    14870.35    14303.44    166.59 o 
   4   0   0       61.59       62.21      3.03 o 
   6   0   0     1772.53     1741.83     28.30 o 
   8   0   0     1574.95     1582.95     58.05 o 
  10   0   0      629.04      659.89     19.88 o 
   1   1   0     8022.70     7802.79     80.28 o 
   2   1   0      353.01      371.02      3.73 o 
   3   1   0     1148.52     1148.48     10.52 o 
   4   1   0       25.60       36.13      1.60 o 
   5   1   0      210.93      211.67      4.39 o 
   6   1   0      521.49      513.65      8.16 o 
   7   1   0     1152.44     1107.63     17.06 o 
   8   1   0       11.14       14.56      2.32 o 
   9   1   0      141.03      145.00      6.61 o 
  10   1   0        7.16        2.56      2.27 o 
  11   1   0       23.48       41.64     13.88 o 
   0   2   0    12839.03    12153.67    127.81 o 
   1   2   0     4032.62     3798.62     42.70 o 
   2   2   0      601.85      554.89      5.61 o 
   3   2   0      129.88      117.33      2.31 o 
   4   2   0     2365.82     2388.68     20.72 o 
   5   2   0       17.30       20.55      1.66 o 
   6   2   0      794.21      828.08     11.27 o 
   7   2   0       88.68       85.41      6.05 o 
   8   2   0      169.10      168.51      6.43 o 
   9   2   0       72.29       65.60      4.47 o 
  10   2   0      137.87      132.50      7.83 o 
  11   2   0       37.56       45.53     14.44 o 
   1   3   0      692.05      689.97      8.48 o 
   2   3   0     5670.13     5633.39     53.63 o 
   3   3   0      759.52      803.84      8.99 o 
   4   3   0      197.71      215.16      3.74 o 
   5   3   0      543.37      573.28      6.89 o 
   6   3   0      186.49      179.29      4.02 o 
   7   3   0      287.78      282.59      8.75 o 
   8   3   0      457.98      459.38      9.84 o 
   9   3   0       15.29       17.07      4.12 o 
  10   3   0       35.20       30.30      3.55 o 
  11   3   0        4.73        9.55      6.74 o 
   0   4   0     1119.61     1096.86     13.16 o 
   1   4   0      278.59      306.33      3.98 o 
   2   4   0      302.97      322.58      5.15 o 
   3   4   0      226.69      227.02      4.28 o 
   4   4   0     1906.36     1922.20     21.33 o 
   5   4   0        1.72        3.27      1.35 o 
   6   4   0     1230.95     1220.46     13.76 o 
   7   4   0      530.53      499.28      9.41 o 
   8   4   0      405.48      388.92      9.04 o 
   9   4   0       76.96       75.30      4.71 o 
  10   4   0       81.24       92.24      4.74 o 
  11   4   0       59.69       68.33     11.06 o 
   1   5   0     1421.64     1340.44     14.41 o 
   2   5   0      884.38      973.24     12.55 o 
   3   5   0       18.38        9.21      1.29 o 
   4   5   0      519.90      585.52      8.02 o 
   5   5   0      559.52      537.36     10.64 o 
   6   5   0      329.16      316.59      6.81 o 
   7   5   0       69.09       69.77      4.50 o 
   8   5   0      571.83      575.79     13.11 o 
   9   5   0      112.24      122.95      7.05 o 
  10   5   0        3.02        2.60      3.90 o 
   0   6   0      428.76      460.86      8.28 o 
   1   6   0      222.35      198.73      3.01 o 
   2   6   0      104.91      109.23      3.45 o 
   3   6   0       11.14       15.22      1.53 o 
   4   6   0      408.22      370.96      6.22 o 
   5   6   0        1.92        5.57      1.30 o 
   6   6   0      431.60      486.79     10.55 o 
   7   6   0       83.99       78.82      4.86 o 
   8   6   0        6.17        3.82      3.17 o 
   9   6   0      336.85      347.91     12.73 o 
  10   6   0       62.23       57.49      6.38 o 
   1   7   0      496.75      535.34      6.53 o 
   2   7   0      290.94      259.65      5.24 o 
   3   7   0      964.88     1086.66     14.16 o 
   4   7   0     2816.60     2834.61     31.06 o 
   5   7   0      600.23      599.20     11.03 o 
   6   7   0      954.90      986.56     19.04 o 
   7   7   0      254.21      248.86      7.25 o 
   8   7   0        3.14       -0.37      2.14 o 
   9   7   0       11.63       10.63      3.53 o 
  10   7   0      194.08      239.50     13.75 o 
   0   8   0     2749.42     2855.95     37.34 o 
   1   8   0       84.18       90.00      2.36 o 
   2   8   0     1843.98     1907.40     25.52 o 
   3   8   0      966.30      930.78     16.65 o 
   4   8   0        1.25        0.01      1.43 o 
   5   8   0       20.97       20.06      2.43 o 
   6   8   0      317.47      309.70     14.48 o 
   7   8   0        5.13        9.48      3.62 o 
   8   8   0       27.57       32.07      5.20 o 
   9   8   0       23.68       22.24      5.07 o 
   1   9   0     1933.02     1875.91     19.66 o 
   2   9   0        0.37        0.24      0.88 o 
   3   9   0       86.66       76.65      4.51 o 
   4   9   0        0.05       -1.21      1.41 o 
   5   9   0      149.94      171.50      6.89 o 
   6   9   0      141.61      143.28      7.30 o 
   7   9   0      294.18      307.00     14.05 o 
   8   9   0      192.29      213.23     18.88 o 
   9   9   0      230.64      252.42     13.32 o 
   0  10   0     4130.53     4102.35     59.56 o 
   1  10   0      248.01      258.69      5.16 o 
   2  10   0      326.26      336.85      6.81 o 
   3  10   0      112.14      122.17      5.86 o 
   4  10   0       11.69       12.13      2.21 o 
   5  10   0       66.77       78.32      5.81 o 
   6  10   0      135.19      145.50      7.38 o 
   7  10   0        0.66        1.02      4.06 o 
   8  10   0      631.92      640.15     40.81 o 
   9  10   0        3.72        2.22      3.89 o 
   1  11   0      534.40      496.50      8.38 o 
   2  11   0      734.32      674.69     13.35 o 
   3  11   0      107.41       94.11      5.43 o 
   4  11   0      345.38      309.86      8.87 o 
   5  11   0       17.51       24.90      3.73 o 
   6  11   0       10.49       14.73      4.24 o 
   7  11   0       86.08      107.48     12.13 o 
   8  11   0      128.93      100.21     19.99 o 
   0  12   0     5018.55     4981.90     72.53 o 
   1  12   0      140.73      137.87      4.64 o 
   2  12   0      260.80      273.45      7.28 o 
   3  12   0      230.64      250.83      6.59 o 
   4  12   0       16.58       14.63      3.11 o 
   5  12   0        9.10       11.48      3.03 o 
   6  12   0       66.26       56.84      9.13 o 
   7  12   0       23.48       25.69      6.94 o 
   1  13   0      489.97      493.37      9.02 o 
   2  13   0        8.75        5.98      2.14 o 
   3  13   0       14.06       17.81      2.27 o 
   4  13   0        0.02        1.35      2.07 o 
   5  13   0      165.82      149.92     11.38 o 
   6  13   0       19.59        8.33      9.44 o 
   7  13   0       47.37       38.32     17.49 o 
   0  14   0      149.07      151.40      7.93 o 
   1  14   0       26.35       31.84      2.66 o 
   2  14   0       57.81       53.82      3.83 o 
   3  14   0        3.02        3.33      1.75 o 
   4  14   0        7.30        9.57      2.15 o 
   5  14   0      118.67      104.12     10.78 o 
   6  14   0       10.69       14.81      6.26 o 
   1  15   0      116.46      109.13      4.89 o 
   2  15   0       46.07       45.94      3.71 o 
   3  15   0       12.17       11.85      2.86 o 
   4  15   0       19.25       18.13      3.21 o 
   5  15   0       73.42       74.91      9.35 o 
   0  16   0       78.44       67.81      6.01 o 
   1  16   0        9.44        9.56      2.14 o 
   2  16   0        9.73        9.23      2.61 o 
   3  16   0       76.82       80.13      5.57 o 
   4  16   0       36.50       39.69      4.44 o 
   5  16   0        0.33        2.32      3.23 o 
   1  17   0        7.89       10.20      2.34 o 
   2  17   0        2.05        2.13      4.34 o 
   3  17   0       16.40       29.72      6.32 o 
   2  18   0        6.16       11.66     12.49 o 
   1   0   1      375.61      340.59      4.16 o 
   2   0   1     4831.74     4763.98     40.12 o 
   3   0   1      374.50      345.02      4.41 o 
   4   0   1      651.31      690.18      7.89 o 
   5   0   1        4.08        5.79      0.99 o 
   6   0   1      212.08      200.99      4.72 o 
   7   0   1      514.00      504.31      9.29 o 
   8   0   1     1048.60     1026.53     30.23 o 
   9   0   1        2.45        3.92      1.94 o 
  10   0   1       93.80       82.86      5.51 o 
  11   0   1        7.98        6.38     10.55 o 
 -11   1   1       76.75       90.78     19.15 o 
 -10   1   1       40.35       45.30      4.24 o 
  -9   1   1      104.33      106.06      5.74 o 
  -8   1   1       21.39       16.48      2.46 o 
  -7   1   1      503.90      485.82      9.12 o 
  -6   1   1       20.67       15.71      1.57 o 
  -5   1   1      816.09      840.13     10.87 o 
  -4   1   1     2444.66     2515.28     24.66 o 
  -3   1   1      247.76      222.81      3.20 o 
  -2   1   1     1047.30     1058.10      8.94 o 
  -1   1   1     3143.82     3014.05     30.56 o 
   0   1   1      188.36      147.41      5.61 o 
   1   1   1     3140.46     2973.03     26.52 o 
   2   1   1     1048.53     1070.28      9.22 o 
   3   1   1      247.59      228.73      3.07 o 
   4   1   1     2444.89     2515.23     22.81 o 
   5   1   1      819.65      847.84     11.21 o 
   6   1   1       20.67       16.35      1.98 o 
   7   1   1      504.23      495.98      9.19 o 
   8   1   1       21.36       14.59      2.50 o 
   9   1   1      104.10      108.50      5.77 o 
  10   1   1       40.36       41.53      4.04 o 
  11   1   1       76.89       92.44     18.04 o 
 -10   2   1      140.05      143.34      8.50 o 
  -9   2   1        5.77        2.40      2.06 o 
  -8   2   1      432.70      411.18      9.40 o 
  -7   2   1      751.16      753.00     14.17 o 
  -6   2   1     1348.46     1330.38     16.67 o 
  -5   2   1     1047.38     1040.08     11.08 o 
  -4   2   1     1232.94     1332.92     13.01 o 
  -3   2   1     1477.17     1515.93     13.26 o 
  -2   2   1      776.68      687.23      6.43 o 
  -1   2   1     3062.70     2976.89     25.34 o 
   0   2   1     3424.45     3297.80     29.23 o 
   1   2   1     3065.62     2981.54     28.56 o 
   2   2   1      776.48      678.73      7.09 o 
   3   2   1     1478.11     1537.65     13.57 o 
   4   2   1     1232.83     1301.97     11.72 o 
   5   2   1     1046.88     1021.03     11.02 o 
   6   2   1     1347.89     1300.92     18.24 o 
   7   2   1      750.30      745.79     11.96 o 
   8   2   1      431.62      413.17      9.36 o 
   9   2   1        5.78        3.78      1.95 o 
  10   2   1      140.16      150.98      7.15 o 
  11   2   1       39.38       51.08     15.82 o 
 -10   3   1       46.87       44.48      4.01 o 
  -9   3   1      101.33      100.34      5.36 o 
  -8   3   1      119.73      117.88      5.48 o 
  -7   3   1      868.90      875.72     14.35 o 
  -6   3   1      222.44      225.84      5.61 o 
  -5   3   1      218.32      206.94      3.52 o 
  -4   3   1     1323.39     1271.06     12.47 o 
  -3   3   1     1227.53     1339.40     12.89 o 
  -2   3   1     1745.24     1748.64     17.29 o 
  -1   3   1      105.16       90.59      1.99 o 
   0   3   1    13201.47    13380.69     99.61 o 
   1   3   1      104.90       87.92      2.05 o 
   2   3   1     1746.47     1771.40     19.96 o 
   3   3   1     1228.39     1314.71     12.34 o 
   4   3   1     1321.22     1255.63     13.64 o 
   5   3   1      218.14      199.00      4.41 o 
   6   3   1      222.81      220.05      4.70 o 
   7   3   1      866.93      893.65     13.41 o 
   8   3   1      120.15      129.93      5.40 o 
   9   3   1      101.20      104.49      5.41 o 
  10   3   1       46.63       46.83      5.10 o 
  11   3   1       54.27       78.70     24.01 o 
 -11   4   1       18.90        9.72      8.88 o 
 -10   4   1       34.69       34.29      3.30 o 
  -9   4   1      152.08      159.14      6.03 o 
  -8   4   1       51.82       46.59      4.74 o 
  -7   4   1      447.78      420.19      8.50 o 
  -6   4   1      126.66      134.50      3.25 o 
  -5   4   1      255.45      262.63      4.05 o 
  -4   4   1      331.73      351.36      5.86 o 
  -3   4   1     2750.46     2806.48     28.80 o 
  -2   4   1     1484.76     1435.26     17.90 o 
  -1   4   1     7502.51     7363.34     61.84 o 
   0   4   1     1223.69     1160.97     10.20 o 
   1   4   1     7501.34     7382.60     61.90 o 
   2   4   1     1484.76     1429.93     15.80 o 
   3   4   1     2750.91     2789.47     29.16 o 
   4   4   1      331.29      345.78      5.83 o 
   5   4   1      255.68      266.52      4.32 o 
   6   4   1      127.17      132.83      4.59 o 
   7   4   1      447.36      427.32      9.30 o 
   8   4   1       51.92       51.21      3.60 o 
   9   4   1      152.32      160.11      6.06 o 
  10   4   1       34.66       33.00      3.28 o 
  11   4   1       18.95       17.49     11.10 o 
 -10   5   1       95.40      109.19      8.43 o 
  -9   5   1       20.55       18.70      3.30 o 
  -8   5   1      309.69      314.71     11.79 o 
  -7   5   1      240.91      249.65      7.72 o 
  -6   5   1      676.47      672.74     10.76 o 
  -5   5   1      205.49      201.33      5.97 o 
  -4   5   1      500.92      560.71      7.82 o 
  -3   5   1      436.79      431.73      6.89 o 
  -2   5   1     1649.86     1683.94     20.04 o 
  -1   5   1      631.23      647.19      7.55 o 
   0   5   1     7089.27     7062.68     53.74 o 
   1   5   1      631.86      632.63      7.55 o 
   2   5   1     1651.29     1698.40     19.76 o 
   3   5   1      437.32      429.89      7.04 o 
   4   5   1      502.63      574.91      7.90 o 
   5   5   1      205.37      198.59      5.81 o 
   6   5   1      676.19      674.83     17.94 o 
   7   5   1      241.51      246.38     10.45 o 
   8   5   1      309.33      297.20      9.86 o 
   9   5   1       20.47       14.70      3.21 o 
  10   5   1       94.83      110.28     11.60 o 
 -10   6   1       24.35       17.76      7.45 o 
  -9   6   1       35.42       35.40      4.58 o 
  -8   6   1      274.03      269.75     10.03 o 
  -7   6   1      131.69      121.75      7.26 o 
  -6   6   1       96.37       98.35      5.25 o 
  -5   6   1      417.56      432.90      8.15 o 
  -4   6   1       25.17       29.78      2.06 o 
  -3   6   1       24.37       24.62      1.86 o 
  -2   6   1      163.33      156.80      4.05 o 
  -1   6   1       40.14       50.20      1.43 o 
   0   6   1       29.44       25.09      1.15 o 
   1   6   1       40.02       47.50      1.38 o 
   2   6   1      163.08      157.12      3.83 o 
   3   6   1       24.35       23.47      1.90 o 
   4   6   1       25.13       29.09      2.21 o 
   5   6   1      418.79      433.94      8.20 o 
   6   6   1       96.82       89.60      5.59 o 
   7   6   1      130.74      130.72      5.22 o 
   8   6   1      273.70      257.50      9.84 o 
   9   6   1       35.34       37.95      5.23 o 
  10   6   1       24.33       25.50      5.84 o 
 -10   7   1       50.46       61.39     11.03 o 
  -9   7   1       21.89       25.44      4.61 o 
  -8   7   1        7.67        8.35      2.68 o 
  -7   7   1      398.32      391.63     10.19 o 
  -6   7   1      675.77      659.63     19.01 o 
  -5   7   1       19.79       26.70      2.45 o 
  -4   7   1      919.50      901.53     12.01 o 
  -3   7   1      328.81      328.50      9.03 o 
  -2   7   1      844.84      822.39     11.09 o 
  -1   7   1      257.77      257.51      3.80 o 
   0   7   1       75.69       76.02      2.36 o 
   1   7   1      258.09      260.17      3.70 o 
   2   7   1      846.08      837.42     11.61 o 
   3   7   1      329.10      319.12      6.36 o 
   4   7   1      916.75      878.26     18.83 o 
   5   7   1       19.91       23.47      2.35 o 
   6   7   1      675.34      691.10     16.93 o 
   7   7   1      397.70      398.06     10.46 o 
   8   7   1        7.55        9.53      2.70 o 
   9   7   1       21.94       41.61     18.84 o 
  10   7   1       50.53       59.13     14.44 o 
  -9   8   1       34.08       34.75     10.06 o 
  -8   8   1      307.93      312.91     11.13 o 
  -7   8   1       64.78       60.05      8.73 o 
  -6   8   1       83.57       71.69      8.45 o 
  -5   8   1      547.23      567.35     13.90 o 
  -4   8   1      420.94      420.46     10.47 o 
  -3   8   1      115.30      112.38      5.09 o 
  -2   8   1     1799.77     1880.06     29.11 o 
  -1   8   1      409.83      394.97      5.38 o 
   0   8   1      894.93      825.56      9.53 o 
   1   8   1      408.82      390.62      5.38 o 
   2   8   1     1798.16     1831.34     24.99 o 
   3   8   1      115.34      111.97      5.17 o 
   4   8   1      420.99      407.74      9.39 o 
   5   8   1      547.40      569.18     11.10 o 
   6   8   1       83.12       55.78      5.39 o 
   7   8   1       64.85       66.71      7.14 o 
   8   8   1      307.47      325.86     12.19 o 
   9   8   1       34.14       33.74      5.91 o 
  -9   9   1       62.37       62.11      7.77 o 
  -8   9   1       25.78       21.88      3.19 o 
  -7   9   1       46.91       40.83      7.65 o 
  -6   9   1       37.55       25.64      3.60 o 
  -5   9   1       61.20       51.94      4.12 o 
  -4   9   1      552.22      560.86     12.57 o 
  -3   9   1      156.75      150.07      6.19 o 
  -2   9   1      262.82      253.75      4.61 o 
  -1   9   1      533.79      521.46      7.42 o 
   0   9   1       63.70       63.99      2.88 o 
   1   9   1      533.80      509.99      7.93 o 
   2   9   1      262.32      253.87      4.76 o 
   3   9   1      156.65      148.51      6.24 o 
   4   9   1      550.47      562.12     11.77 o 
   5   9   1       61.30       53.01      4.15 o 
   6   9   1       37.44       25.31      3.70 o 
   7   9   1       47.29       37.06      7.39 o 
   8   9   1       25.76       19.97      8.88 o 
   9   9   1       62.46       71.76      7.18 o 
  -9  10   1       14.41       20.82      5.00 o 
  -8  10   1      102.79       62.46     15.82 o 
  -7  10   1      531.82      541.07     23.83 o 
  -6  10   1      100.25       94.79      7.36 o 
  -5  10   1      391.62      384.83     12.48 o 
  -4  10   1      448.24      453.78     10.48 o 
  -3  10   1       16.33        9.38      1.93 o 
  -2  10   1       93.67       91.21      3.63 o 
  -1  10   1      640.18      626.52      9.42 o 
   0  10   1      235.29      252.15      5.40 o 
   1  10   1      639.67      618.40      9.38 o 
   2  10   1       93.69       92.06      4.49 o 
   3  10   1       16.16       11.28      2.15 o 
   4  10   1      448.02      446.63     10.64 o 
   5  10   1      392.09      372.63     10.10 o 
   6  10   1       99.94       88.52      7.31 o 
   7  10   1      530.81      529.76     58.99 o 
   8  10   1      102.57      111.87     18.88 o 
   9  10   1       14.44       11.66      4.16 o 
  -8  11   1       52.03       51.91     15.27 o 
  -7  11   1      234.86      244.28     51.91 o 
  -6  11   1      463.04      457.19     14.80 o 
  -5  11   1       31.58       27.72      3.60 o 
  -4  11   1      181.58      170.51      7.97 o 
  -3  11   1       31.91       37.16      2.39 o 
  -2  11   1      391.13      398.91      8.07 o 
  -1  11   1      221.03      225.16      7.24 o 
   0  11   1      181.31      180.59      4.98 o 
   1  11   1      221.69      218.07      6.41 o 
   2  11   1      391.41      405.86      8.09 o 
   3  11   1       31.91       27.33      3.23 o 
   4  11   1      181.37      170.05      9.68 o 
   5  11   1       31.59       29.34      6.24 o 
   6  11   1      463.48      477.17     20.76 o 
   7  11   1      234.69      228.33     17.70 o 
   8  11   1       51.94       33.03     12.77 o 
  -7  12   1        4.94       16.38     11.10 o 
  -6  12   1      277.94      301.51     13.44 o 
  -5  12   1      249.10      249.18     11.14 o 
  -4  12   1       27.22       23.70      3.37 o 
  -3  12   1       73.89       74.74      3.64 o 
  -2  12   1      385.38      365.15      8.02 o 
  -1  12   1     1199.83     1184.40     15.88 o 
   0  12   1       10.50        6.00      1.61 o 
   1  12   1     1199.12     1203.27     15.92 o 
   2  12   1      385.17      367.49      8.05 o 
   3  12   1       73.58       81.67      4.50 o 
   4  12   1       27.37       18.97      3.04 o 
   5  12   1      249.61      274.48     14.61 o 
   6  12   1      277.71      299.36     14.43 o 
   7  12   1        4.96        3.27      5.06 o 
  -7  13   1       26.18       46.64     14.44 o 
  -6  13   1       46.14       35.56      5.82 o 
  -5  13   1      130.74      118.81      8.90 o 
  -4  13   1      230.26      214.85      6.83 o 
  -3  13   1      516.85      519.03     11.00 o 
  -2  13   1      150.92      164.60      7.27 o 
  -1  13   1      413.27      412.02      8.02 o 
   0  13   1     1063.00     1027.43     14.72 o 
   1  13   1      414.34      398.32      9.52 o 
   2  13   1      151.25      163.60      5.90 o 
   3  13   1      516.43      523.88     10.41 o 
   4  13   1      230.46      219.87      6.44 o 
   5  13   1      131.20      140.15      8.65 o 
   6  13   1       45.81       26.69      6.84 o 
   7  13   1       26.15       10.79      6.14 o 
  -6  14   1       22.72       12.93      6.94 o 
  -5  14   1       74.96       78.77      8.58 o 
  -4  14   1       48.67       51.41      7.82 o 
  -3  14   1      143.35      137.80      6.08 o 
  -2  14   1      139.11      130.73      6.00 o 
  -1  14   1       17.09       16.56      2.15 o 
   0  14   1        0.61        0.53      1.49 o 
   1  14   1       17.26       15.54      2.05 o 
   2  14   1      138.62      128.13      5.81 o 
   3  14   1      143.23      157.03      6.10 o 
   4  14   1       48.80       48.33      3.52 o 
   5  14   1       75.37       69.94      8.06 o 
   6  14   1       22.82       14.48      6.26 o 
  -5  15   1       28.37       23.42      6.57 o 
  -4  15   1       61.95       67.38      5.08 o 
  -3  15   1       40.39       39.93      3.68 o 
  -2  15   1       56.72       48.35      4.12 o 
  -1  15   1      182.54      177.03      6.25 o 
   0  15   1       83.38       79.82      4.38 o 
   1  15   1      182.94      175.14      6.04 o 
   2  15   1       56.66       52.48      3.90 o 
   3  15   1       40.21       39.68      3.57 o 
   4  15   1       61.65       59.40      5.32 o 
   5  15   1       28.46       29.37      6.12 o 
  -5  16   1       42.98       52.84     11.24 o 
  -4  16   1        5.30        8.90      3.09 o 
  -3  16   1       59.07       70.77      5.28 o 
  -2  16   1      120.93      132.88      6.93 o 
  -1  16   1      105.93      100.78      5.04 o 
   0  16   1      222.87      240.80      7.77 o 
   1  16   1      106.20      104.39      4.96 o 
   2  16   1      121.06      129.82      7.96 o 
   3  16   1       59.19       61.11      4.90 o 
   4  16   1        5.36        6.90      4.11 o 
   5  16   1       42.94       44.34      5.19 o 
  -3  17   1       41.83       40.07      7.13 o 
  -2  17   1       26.14       34.93      4.92 o 
  -1  17   1       76.10       71.02      4.46 o 
   0  17   1       73.49       72.60      4.72 o 
   1  17   1       76.39       67.72      4.36 o 
   2  17   1       26.28       32.22      4.70 o 
   3  17   1       41.80       50.59      9.44 o 
  -1  18   1       44.16       44.69     16.66 o 
   0   0   2      840.19      778.40     11.34 o 
   1   0   2     1174.85     1217.02     10.57 o 
   2   0   2     3820.51     3635.76     39.53 o 
   3   0   2     1459.26     1485.65     14.06 o 
   4   0   2      466.40      512.77      6.42 o 
   5   0   2       63.06       62.12      2.68 o 
   6   0   2     2898.80     2919.01     33.19 o 
   7   0   2       63.95       53.12      3.35 o 
   8   0   2        9.62        7.06      2.07 o 
   9   0   2       10.19        8.05      2.27 o 
  10   0   2        3.28        5.28      2.54 o 
  11   0   2        8.00       24.98     12.77 o 
 -11   1   2       31.96       46.08     14.16 o 
 -10   1   2       73.34       74.11      5.15 o 
  -9   1   2      355.16      357.49      9.30 o 
  -8   1   2      176.39      162.37      8.88 o 
  -7   1   2      289.96      291.56      6.79 o 
  -6   1   2      479.09      488.98      8.63 o 
  -5   1   2      403.40      396.39      7.28 o 
  -4   1   2     1605.31     1639.15     15.81 o 
  -3   1   2      869.47      820.57      9.15 o 
  -2   1   2      321.82      312.28      3.27 o 
  -1   1   2     1450.66     1373.40     10.99 o 
   0   1   2    11984.66    11532.30     82.66 o 
   1   1   2     1449.60     1344.78     10.96 o 
   2   1   2      321.65      310.23      3.27 o 
   3   1   2      869.88      821.59      8.71 o 
   4   1   2     1605.74     1635.93     15.73 o 
   5   1   2      403.82      405.00      6.47 o 
   6   1   2      479.07      479.71      8.57 o 
   7   1   2      288.61      285.16      6.74 o 
   8   1   2      176.58      162.96      9.64 o 
   9   1   2      354.98      359.76     12.74 o 
  10   1   2       73.70       74.63      5.24 o 
  11   1   2       31.88       33.87     12.77 o 
 -10   2   2       85.75       96.59      5.80 o 
  -9   2   2      171.90      172.72      7.23 o 
  -8   2   2      197.69      202.09     10.35 o 
  -7   2   2      277.20      273.23      6.47 o 
  -6   2   2      559.13      560.01      9.36 o 
  -5   2   2      107.93      104.13      3.00 o 
  -4   2   2     1264.23     1260.49     11.52 o 
  -3   2   2        4.66        9.88      0.80 o 
  -2   2   2     3225.41     3153.61     26.07 o 
  -1   2   2     4032.96     3922.75     28.80 o 
   0   2   2     3823.50     3705.57     34.96 o 
   1   2   2     4028.13     3901.13     29.96 o 
   2   2   2     3226.22     3140.43     25.65 o 
   3   2   2        4.80        8.58      0.64 o 
   4   2   2     1263.55     1276.91     11.49 o 
   5   2   2      108.81      107.00      3.81 o 
   6   2   2      560.14      558.13      9.37 o 
   7   2   2      277.92      262.60      6.40 o 
   8   2   2      198.84      205.52      7.41 o 
   9   2   2      171.68      181.29      7.14 o 
  10   2   2       86.05       99.89      5.89 o 
 -10   3   2       91.33      100.08      5.79 o 
  -9   3   2        0.76        2.49      1.92 o 
  -8   3   2       57.21       64.65      5.63 o 
  -7   3   2      217.59      221.86      5.99 o 
  -6   3   2      273.24      278.29      6.01 o 
  -5   3   2     1004.05     1056.69     11.20 o 
  -4   3   2      343.19      376.80      4.50 o 
  -3   3   2      522.32      542.71      6.09 o 
  -2   3   2     1126.45     1112.61     10.86 o 
  -1   3   2      488.90      486.68      4.81 o 
   0   3   2      258.60      247.04      3.23 o 
   1   3   2      488.98      491.17      5.07 o 
   2   3   2     1123.04     1101.75     10.79 o 
   3   3   2      523.03      527.61      6.39 o 
   4   3   2      342.07      378.06      4.36 o 
   5   3   2     1003.71     1040.94     11.11 o 
   6   3   2      274.38      284.30      6.13 o 
   7   3   2      217.36      231.49      6.17 o 
   8   3   2       57.40       66.36      4.17 o 
   9   3   2        0.76        0.87      1.85 o 
  10   3   2       91.63       87.85      7.10 o 
 -11   4   2       14.87        7.50      9.16 o 
 -10   4   2       57.77       67.69      4.54 o 
  -9   4   2        4.25        5.75      1.99 o 
  -8   4   2       97.43       93.76      4.65 o 
  -7   4   2      210.99      233.64      5.95 o 
  -6   4   2      234.36      233.07      4.66 o 
  -5   4   2       87.13       87.79      2.28 o 
  -4   4   2        4.23        4.64      0.79 o 
  -3   4   2     2921.87     2945.17     28.61 o 
  -2   4   2      195.57      211.52      3.15 o 
  -1   4   2     3634.86     3516.95     27.41 o 
   0   4   2     1834.16     1796.33     16.21 o 
   1   4   2     3641.71     3528.91     27.50 o 
   2   4   2      196.18      213.59      3.26 o 
   3   4   2     2923.69     2961.11     28.33 o 
   4   4   2        4.30        6.28      0.90 o 
   5   4   2       86.60       84.26      2.10 o 
   6   4   2      235.24      223.56      5.40 o 
   7   4   2      211.36      233.48      8.52 o 
   8   4   2       98.20       86.48      6.33 o 
   9   4   2        4.30        3.98      1.96 o 
  10   4   2       57.99       68.17      4.70 o 
  11   4   2       14.87        1.11      8.33 o 
 -10   5   2       94.07       89.38      7.70 o 
  -9   5   2      148.46      159.40      8.11 o 
  -8   5   2      446.30      478.82     15.11 o 
  -7   5   2      107.93      111.84      4.99 o 
  -6   5   2      147.06      145.83      5.07 o 
  -5   5   2      110.29      102.85      4.85 o 
  -4   5   2      227.50      255.97      5.07 o 
  -3   5   2       94.00       99.86      3.18 o 
  -2   5   2     3971.22     4243.20     38.86 o 
  -1   5   2     1757.53     1795.90     15.68 o 
   0   5   2       50.65       51.00      1.54 o 
   1   5   2     1758.12     1799.84     15.75 o 
   2   5   2     3967.43     4160.39     38.55 o 
   3   5   2       93.40       94.52      3.67 o 
   4   5   2      227.40      242.75      5.34 o 
   5   5   2      110.17      107.93      4.34 o 
   6   5   2      146.25      135.80      4.91 o 
   7   5   2      107.86      120.31      5.18 o 
   8   5   2      446.51      472.03     12.92 o 
   9   5   2      148.70      154.16     16.95 o 
  10   5   2       93.92       89.66      8.45 o 
 -10   6   2       14.70        7.41      4.18 o 
  -9   6   2       65.35       65.71      7.20 o 
  -8   6   2       20.78       21.73      3.53 o 
  -7   6   2      358.94      368.78      9.44 o 
  -6   6   2      275.94      284.36      6.11 o 
  -5   6   2      112.02      116.79      4.95 o 
  -4   6   2       93.22       88.38      3.49 o 
  -3   6   2     2285.90     2355.39     25.53 o 
  -2   6   2     1547.96     1499.69     15.71 o 
  -1   6   2      600.69      590.68      6.41 o 
   0   6   2      236.53      244.44      3.75 o 
   1   6   2      604.73      596.16      6.81 o 
   2   6   2     1547.53     1474.70     14.71 o 
   3   6   2     2287.64     2359.48     25.84 o 
   4   6   2       93.37       96.68      5.17 o 
   5   6   2      113.30      124.97      4.92 o 
   6   6   2      276.54      281.32      6.55 o 
   7   6   2      360.02      394.07     10.81 o 
   8   6   2       20.72       19.21      3.68 o 
   9   6   2       65.61       74.98      6.86 o 
  10   6   2       14.75        3.34      5.83 o 
 -10   7   2      101.91      113.74     14.18 o 
  -9   7   2      103.98      110.41      7.76 o 
  -8   7   2      232.82      261.51      9.71 o 
  -7   7   2      315.90      312.22      8.41 o 
  -6   7   2       31.04       37.19      3.81 o 
  -5   7   2        7.98        9.33      1.86 o 
  -4   7   2      260.45      271.52      6.07 o 
  -3   7   2       36.33       33.58      2.45 o 
  -2   7   2      317.54      358.80      6.02 o 
  -1   7   2      698.13      776.70      8.50 o 
   0   7   2      146.52      132.49      2.87 o 
   1   7   2      696.98      756.72      8.47 o 
   2   7   2      317.74      354.26      5.05 o 
   3   7   2       36.95       37.76      2.53 o 
   4   7   2      261.79      266.71      6.15 o 
   5   7   2        7.83       11.76      1.91 o 
   6   7   2       30.76       32.57      3.80 o 
   7   7   2      314.78      310.37      9.39 o 
   8   7   2      233.12      233.85     15.73 o 
   9   7   2      104.75      102.97      8.10 o 
  10   7   2      101.74      118.26     19.99 o 
 -10   8   2       18.58       15.82     12.77 o 
  -9   8   2      171.54      181.02      9.91 o 
  -8   8   2       91.93       91.07      6.61 o 
  -7   8   2       96.09       81.76      7.87 o 
  -6   8   2      269.36      277.00     10.77 o 
  -5   8   2      477.00      499.85     10.12 o 
  -4   8   2      113.11      114.29      5.00 o 
  -3   8   2     1042.97     1055.30     16.61 o 
  -2   8   2       79.73       78.94      2.27 o 
  -1   8   2       52.66       58.06      2.15 o 
   0   8   2        8.65        9.03      1.17 o 
   1   8   2       53.29       59.96      2.42 o 
   2   8   2       79.70       84.13      2.05 o 
   3   8   2     1041.27     1066.56     16.96 o 
   4   8   2      112.10      105.74      5.39 o 
   5   8   2      477.15      477.00     11.00 o 
   6   8   2      269.97      263.94     13.19 o 
   7   8   2       96.21       91.42     10.58 o 
   8   8   2       91.83       95.66      7.27 o 
   9   8   2      171.81      179.26     11.02 o 
  -9   9   2        5.45        7.74      3.91 o 
  -8   9   2      155.01      160.00      9.97 o 
  -7   9   2      145.67      147.63     19.29 o 
  -6   9   2       14.63       16.12      3.64 o 
  -5   9   2       67.44       53.08      4.06 o 
  -4   9   2       93.50       86.15      4.82 o 
  -3   9   2       53.23       49.25      4.24 o 
  -2   9   2      397.73      409.05      5.35 o 
  -1   9   2      434.70      451.99      6.81 o 
   0   9   2        0.29        0.85      0.94 o 
   1   9   2      434.24      459.42      7.84 o 
   2   9   2      398.58      404.95      5.37 o 
   3   9   2       53.92       44.49      3.57 o 
   4   9   2       93.60       80.73      4.93 o 
   5   9   2       67.62       60.29      4.52 o 
   6   9   2       14.64       18.15      8.81 o 
   7   9   2      145.77      149.75     17.91 o 
   8   9   2      154.70      168.44      8.28 o 
   9   9   2        5.51        0.36      3.77 o 
  -9  10   2      229.17      262.89     13.88 o 
  -8  10   2       73.43       86.54     12.35 o 
  -7  10   2      171.27      169.57     19.02 o 
  -6  10   2      156.29      142.31      9.03 o 
  -5  10   2      234.08      231.84      8.83 o 
  -4  10   2       10.26       10.73      2.07 o 
  -3  10   2      121.34      117.26      5.66 o 
  -2  10   2     1219.86     1232.73     13.96 o 
  -1  10   2      225.18      222.72      5.05 o 
   0  10   2      652.85      623.48      9.48 o 
   1  10   2      225.15      233.39      5.20 o 
   2  10   2     1222.29     1227.90     14.02 o 
   3  10   2      121.33      129.98      8.68 o 
   4  10   2       10.26        9.96      2.28 o 
   5  10   2      234.02      214.47      9.97 o 
   6  10   2      156.40      143.41      9.67 o 
   7  10   2      170.98      184.50     15.92 o 
   8  10   2       72.98       77.73     16.66 o 
   9  10   2      229.87      269.27     13.60 o 
  -8  11   2       97.47      104.30     13.92 o 
  -7  11   2      138.93      134.39     14.12 o 
  -6  11   2        6.12        1.56      2.79 o 
  -5  11   2      227.47      223.29     10.25 o 
  -4  11   2      212.12      201.00     11.32 o 
  -3  11   2      392.06      376.17      8.44 o 
  -2  11   2      118.30      116.12      3.59 o 
  -1  11   2      157.30      144.33      4.51 o 
   0  11   2     1225.73     1237.64     16.03 o 
   1  11   2      157.10      144.59      4.56 o 
   2  11   2      117.91      116.73      3.23 o 
   3  11   2      391.57      368.69      9.54 o 
   4  11   2      212.21      192.59     10.54 o 
   5  11   2      227.50      222.87     11.70 o 
   6  11   2        6.16        3.95      3.51 o 
   7  11   2      139.14      148.49     11.75 o 
   8  11   2       97.23       73.01     16.93 o 
  -7  12   2      109.25      104.99     14.16 o 
  -6  12   2      210.93      210.82     13.90 o 
  -5  12   2      114.11       95.62      7.77 o 
  -4  12   2      369.33      362.08     11.21 o 
  -3  12   2      277.81      268.17      7.35 o 
  -2  12   2      425.87      412.22      8.67 o 
  -1  12   2      462.33      477.86      8.61 o 
   0  12   2      198.33      199.87      5.55 o 
   1  12   2      462.66      475.11      8.58 o 
   2  12   2      427.16      422.95      7.47 o 
   3  12   2      278.18      277.14      7.05 o 
   4  12   2      368.39      372.32     11.30 o 
   5  12   2      114.21      104.32      9.82 o 
   6  12   2      210.71      209.61     14.50 o 
   7  12   2      108.99      123.00     11.72 o 
  -7  13   2        8.83        4.16      9.16 o 
  -6  13   2       44.36       49.93      6.56 o 
  -5  13   2      168.22      185.30     11.13 o 
  -4  13   2       37.23       31.30      3.25 o 
  -3  13   2       73.35       76.45      4.54 o 
  -2  13   2      193.91      190.45      6.95 o 
  -1  13   2      179.50      163.38      5.35 o 
   0  13   2      319.60      305.37      6.99 o 
   1  13   2      179.34      166.75      5.34 o 
   2  13   2      193.61      199.96      6.56 o 
   3  13   2       73.13       72.13      4.10 o 
   4  13   2       36.81       32.82      3.09 o 
   5  13   2      168.86      168.07      9.57 o 
   6  13   2       44.38       41.64      6.94 o 
   7  13   2        8.80       12.40     14.85 o 
  -6  14   2      253.80      299.98     23.99 o 
  -5  14   2       64.67       83.84      5.58 o 
  -4  14   2      151.48      160.47      6.87 o 
  -3  14   2       97.25       86.12      5.14 o 
  -2  14   2       28.80       32.90      3.20 o 
  -1  14   2       93.23       94.83      4.65 o 
   0  14   2      177.29      173.74      5.97 o 
   1  14   2       93.60       95.98      4.91 o 
   2  14   2       28.97       31.31      2.94 o 
   3  14   2       97.15       93.92      5.04 o 
   4  14   2      150.95      160.19      7.25 o 
   5  14   2       64.50       82.93      8.06 o 
   6  14   2      253.81      278.13     28.73 o 
  -5  15   2       55.52       60.50      4.96 o 
  -4  15   2       43.01       44.64      4.34 o 
  -3  15   2       17.76       14.66      2.84 o 
  -2  15   2        3.53        0.45      1.97 o 
  -1  15   2       98.25      102.17      5.94 o 
   0  15   2        0.63        1.15      1.67 o 
   1  15   2       98.42       99.77      5.12 o 
   2  15   2        3.54        7.01      2.05 o 
   3  15   2       17.92       17.39      2.73 o 
   4  15   2       43.24       44.71      3.78 o 
   5  15   2       55.51       59.28      4.87 o 
   6  15   2       58.01       78.56     18.04 o 
  -5  16   2       42.37       55.52      7.22 o 
  -4  16   2       72.71       68.55      6.45 o 
  -3  16   2       25.87       23.09      4.05 o 
  -2  16   2       69.31       72.52      5.28 o 
  -1  16   2      103.38      104.14      5.15 o 
   0  16   2       26.88       28.13      3.75 o 
   1  16   2      103.65       94.37      5.03 o 
   2  16   2       69.11       72.90      5.20 o 
   3  16   2       25.91       24.23      3.37 o 
   4  16   2       72.47       70.79      5.69 o 
   5  16   2       42.25       69.01      6.94 o 
  -3  17   2       72.72       81.62      9.54 o 
  -2  17   2       80.94       77.19     13.68 o 
  -1  17   2       53.99       55.96      4.74 o 
   0  17   2        0.10        2.86      2.52 o 
   1  17   2       54.22       48.95      3.91 o 
   2  17   2       80.60      105.47      7.81 o 
   3  17   2       72.74       74.67     14.71 o 
   4  17   2       72.71       87.44     20.54 o 
   0  18   2      198.64      217.08     29.15 o 
   1  18   2       77.74       96.61     20.82 o 
   1   0   3    13144.99    12971.51     93.09 o 
   2   0   3    13163.40    13030.80    113.36 o 
   3   0   3        2.42        5.10      0.86 o 
   4   0   3      203.09      191.22      3.59 o 
   5   0   3       19.20       14.87      1.59 o 
   6   0   3        1.93        1.42      1.18 o 
   7   0   3        9.13        7.30      1.71 o 
   8   0   3      207.96      213.25      7.06 o 
   9   0   3      160.10      167.79      7.27 o 
  10   0   3      544.21      593.64     13.29 o 
 -11   1   3      229.23      299.81     31.92 o 
 -10   1   3       22.16       22.89      3.31 o 
  -9   1   3      126.43      124.20      6.21 o 
  -8   1   3      160.40      164.34      6.67 o 
  -7   1   3       45.19       42.69      3.01 o 
  -6   1   3      677.16      655.41     10.63 o 
  -5   1   3      634.56      618.78      8.71 o 
  -4   1   3      199.66      220.31      3.71 o 
  -3   1   3     4299.11     4299.53     38.09 o 
  -2   1   3     4248.03     4161.01     33.62 o 
  -1   1   3     5229.27     5280.76     44.05 o 
   0   1   3     2743.09     2728.85     20.42 o 
   1   1   3     5227.21     5228.18     41.90 o 
   2   1   3     4249.77     4079.95     33.53 o 
   3   1   3     4296.25     4231.98     34.84 o 
   4   1   3      199.32      215.11      3.56 o 
   5   1   3      634.13      606.71      9.54 o 
   6   1   3      677.03      666.34     10.66 o 
   7   1   3       45.57       43.37      3.14 o 
   8   1   3      161.05      158.35      6.14 o 
   9   1   3      125.93      129.01      6.29 o 
  10   1   3       22.27       17.95      3.15 o 
 -10   2   3      181.97      208.60     11.36 o 
  -9   2   3       29.03       31.33      4.41 o 
  -8   2   3      207.44      208.48      7.09 o 
  -7   2   3      701.08      700.49     13.03 o 
  -6   2   3      196.93      189.43      5.26 o 
  -5   2   3        6.18        6.54      1.65 o 
  -4   2   3       80.56       93.67      2.33 o 
  -3   2   3       31.36       40.67      1.35 o 
  -2   2   3     1871.42     1848.97     15.11 o 
  -1   2   3     3789.06     3609.74     28.05 o 
   0   2   3     7124.08     7029.33     51.18 o 
   1   2   3     3790.39     3590.10     28.02 o 
   2   2   3     1870.38     1808.99     15.07 o 
   3   2   3       31.85       41.07      1.31 o 
   4   2   3       80.16       86.91      3.03 o 
   5   2   3        6.17        4.86      1.17 o 
   6   2   3      197.63      199.63      5.19 o 
   7   2   3      700.91      709.33     11.76 o 
   8   2   3      207.62      220.26      9.48 o 
   9   2   3       28.87       29.38      3.27 o 
  10   2   3      181.76      190.44      8.40 o 
 -10   3   3      103.37       95.84      5.78 o 
  -9   3   3      105.76      105.56      5.61 o 
  -8   3   3      143.71      142.90      5.89 o 
  -7   3   3      399.01      412.85      8.35 o 
  -6   3   3      161.73      154.70      4.78 o 
  -5   3   3      164.81      172.96      3.74 o 
  -4   3   3      565.91      610.80      8.14 o 
  -3   3   3     2546.66     2597.37     20.43 o 
  -2   3   3      118.98      126.02      2.04 o 
  -1   3   3      561.38      591.36      5.74 o 
   0   3   3      299.12      292.68      4.23 o 
   1   3   3      560.10      604.10      7.01 o 
   2   3   3      119.40      125.72      1.99 o 
   3   3   3     2545.97     2598.61     21.21 o 
   4   3   3      563.81      622.91      6.42 o 
   5   3   3      164.95      162.47      3.96 o 
   6   3   3      162.09      157.14      4.85 o 
   7   3   3      399.79      413.70      8.30 o 
   8   3   3      143.70      151.47      5.67 o 
   9   3   3      105.20      106.23      6.38 o 
  10   3   3      103.65      106.35      6.26 o 
 -10   4   3       38.25       32.97      3.58 o 
  -9   4   3        3.70        2.71      1.99 o 
  -8   4   3      364.56      351.99      8.41 o 
  -7   4   3     1470.45     1418.72     19.13 o 
  -6   4   3      223.01      227.89      5.40 o 
  -5   4   3       62.23       69.30      2.34 o 
  -4   4   3      811.79      852.10      8.09 o 
  -3   4   3      103.65      103.70      1.85 o 
  -2   4   3      386.45      387.94      4.84 o 
  -1   4   3     3448.78     3459.21     29.93 o 
   0   4   3      496.22      429.10      5.24 o 
   1   4   3     3446.30     3487.80     27.47 o 
   2   4   3      386.80      388.95      4.54 o 
   3   4   3      102.63       98.77      2.56 o 
   4   4   3      814.08      845.74      8.10 o 
   5   4   3       62.31       69.00      2.45 o 
   6   4   3      222.48      224.66      4.79 o 
   7   4   3     1469.13     1410.49     19.40 o 
   8   4   3      365.63      357.66      8.76 o 
   9   4   3        3.80        1.40      2.36 o 
  10   4   3       38.50       34.45      3.70 o 
 -10   5   3       11.76       13.07      4.26 o 
  -9   5   3       36.62       42.59      4.46 o 
  -8   5   3       44.63       39.73      4.02 o 
  -7   5   3       78.74       78.39      4.55 o 
  -6   5   3     1130.99     1088.38     16.89 o 
  -5   5   3      716.65      741.35     10.56 o 
  -4   5   3     1029.62     1019.35     12.70 o 
  -3   5   3      449.49      485.54      5.88 o 
  -2   5   3     1364.44     1414.54     12.26 o 
  -1   5   3     1602.61     1625.79     13.89 o 
   0   5   3       76.87       80.10      2.21 o 
   1   5   3     1601.18     1631.14     14.72 o 
   2   5   3     1363.02     1411.33     13.23 o 
   3   5   3      449.97      487.06      6.32 o 
   4   5   3     1028.12     1042.16     13.98 o 
   5   5   3      716.55      746.02     10.00 o 
   6   5   3     1132.18     1084.44     17.97 o 
   7   5   3       78.89       83.55      5.59 o 
   8   5   3       44.70       48.23      4.16 o 
   9   5   3       36.68       45.74      4.96 o 
  10   5   3       11.66       13.85      4.56 o 
 -10   6   3       10.45        9.74      6.34 o 
  -9   6   3       28.89       30.19      4.46 o 
  -8   6   3      285.27      264.72     13.94 o 
  -7   6   3      112.29      107.26      4.96 o 
  -6   6   3      122.66      127.17      6.34 o 
  -5   6   3      126.18      116.97      5.44 o 
  -4   6   3      671.63      700.56     10.55 o 
  -3   6   3      703.88      816.22     11.51 o 
  -2   6   3      384.37      440.77      4.93 o 
  -1   6   3       81.33       86.66      2.31 o 
   0   6   3     2030.14     2180.49     22.83 o 
   1   6   3       81.12       83.51      3.22 o 
   2   6   3      383.63      448.77      5.38 o 
   3   6   3      705.22      804.58     11.39 o 
   4   6   3      670.78      704.65     10.77 o 
   5   6   3      125.91      126.83      5.80 o 
   6   6   3      123.11      121.56      4.79 o 
   7   6   3      112.40      116.32      5.45 o 
   8   6   3      285.75      295.68     11.23 o 
   9   6   3       28.54       25.28      4.65 o 
  10   6   3       10.28       13.88      9.72 o 
 -10   7   3        5.52        5.72      6.34 o 
  -9   7   3       81.32       92.60      7.27 o 
  -8   7   3      114.40      131.33     10.38 o 
  -7   7   3      216.47      227.27      9.74 o 
  -6   7   3      257.04      256.93      7.08 o 
  -5   7   3     1068.26     1111.33     20.14 o 
  -4   7   3      537.30      507.20     10.04 o 
  -3   7   3      145.68      164.25      4.72 o 
  -2   7   3     1682.99     1734.74     15.84 o 
  -1   7   3      293.19      338.58      5.33 o 
   0   7   3     1482.99     1496.53     16.93 o 
   1   7   3      294.37      343.18      4.80 o 
   2   7   3     1683.30     1730.16     15.95 o 
   3   7   3      145.60      155.68      5.63 o 
   4   7   3      537.19      517.22      9.08 o 
   5   7   3     1066.13     1064.38     19.70 o 
   6   7   3      256.95      255.54     10.80 o 
   7   7   3      216.88      239.15     10.74 o 
   8   7   3      114.63      124.27      7.73 o 
   9   7   3       81.47      104.97      8.45 o 
  10   7   3        5.54       20.54      9.72 o 
  -9   8   3       19.84       19.48      4.74 o 
  -8   8   3       81.40       79.90      6.47 o 
  -7   8   3      123.11      125.78      5.79 o 
  -6   8   3      200.12      219.99     12.82 o 
  -5   8   3      521.14      539.31     21.02 o 
  -4   8   3      374.11      397.05      8.41 o 
  -3   8   3       56.31       48.19      3.26 o 
  -2   8   3      476.86      498.23      6.26 o 
  -1   8   3        7.63        6.96      1.05 o 
   0   8   3     1499.83     1632.72     18.60 o 
   1   8   3        7.79        8.58      1.12 o 
   2   8   3      478.10      502.15      6.35 o 
   3   8   3       56.47       56.50      3.77 o 
   4   8   3      372.49      403.46      9.05 o 
   5   8   3      521.36      519.43     13.11 o 
   6   8   3      200.55      230.85     13.24 o 
   7   8   3      122.98      124.05      9.37 o 
   8   8   3       81.20       74.96      6.09 o 
   9   8   3       19.66       19.21     10.13 o 
  -9   9   3        2.94        1.13      3.75 o 
  -8   9   3      123.81      136.52      7.67 o 
  -7   9   3      220.99      234.74     15.03 o 
  -6   9   3      100.03      121.27      9.55 o 
  -5   9   3       21.04       22.20      3.67 o 
  -4   9   3      167.95      168.72      7.01 o 
  -3   9   3      143.25      147.06      4.22 o 
  -2   9   3       55.36       47.18      2.11 o 
  -1   9   3      239.04      229.92      4.59 o 
   0   9   3      292.87      297.08      5.97 o 
   1   9   3      238.27      222.60      4.52 o 
   2   9   3       55.53       48.11      2.15 o 
   3   9   3      143.65      143.55      4.57 o 
   4   9   3      167.50      171.01      7.29 o 
   5   9   3       20.98       22.38      3.43 o 
   6   9   3       99.37      110.41      9.42 o 
   7   9   3      220.72      229.96     14.32 o 
   8   9   3      123.99      146.69     13.58 o 
   9   9   3        2.88        1.62      4.06 o 
  -9  10   3        4.98        6.31      7.50 o 
  -8  10   3        6.26       12.02      3.38 o 
  -7  10   3      127.24      119.94     10.30 o 
  -6  10   3       83.18      100.13      8.98 o 
  -5  10   3       32.93       25.46      4.06 o 
  -4  10   3      117.61      109.55      5.88 o 
  -3  10   3       33.06       31.11      3.06 o 
  -2  10   3      428.18      427.82      6.57 o 
  -1  10   3       68.31       64.48      3.10 o 
   0  10   3      150.27      145.46      4.39 o 
   1  10   3       68.45       67.49      3.17 o 
   2  10   3      428.26      424.66      6.61 o 
   3  10   3       33.35       35.16      2.37 o 
   4  10   3      117.22      107.06      5.95 o 
   5  10   3       32.98       25.96      3.77 o 
   6  10   3       83.49       90.28      8.92 o 
   7  10   3      127.05      136.46     17.50 o 
   8  10   3        6.21        7.73      6.23 o 
   9  10   3        4.96        6.66      4.16 o 
  -8  11   3        1.99       -5.96      5.96 o 
  -7  11   3      102.13      105.58      9.83 o 
  -6  11   3       77.07       82.80      8.61 o 
  -5  11   3       68.56       65.87      6.34 o 
  -4  11   3       76.99       71.30      5.27 o 
  -3  11   3      905.68      904.18     15.11 o 
  -2  11   3       67.64       68.36      3.00 o 
  -1  11   3      521.17      511.97      8.73 o 
   0  11   3       11.82        9.62      1.62 o 
   1  11   3      519.61      513.63      8.79 o 
   2  11   3       67.79       67.97      3.20 o 
   3  11   3      905.32      905.93     14.17 o 
   4  11   3       77.05       64.49      4.82 o 
   5  11   3       68.55       58.28      5.68 o 
   6  11   3       76.95       94.30      8.04 o 
   7  11   3      101.84      103.10     12.52 o 
   8  11   3        1.91        1.27      5.34 o 
  -8  12   3      106.42      149.63     23.32 o 
  -7  12   3       80.98       92.59     15.67 o 
  -6  12   3       32.28       24.30      5.58 o 
  -5  12   3       46.41       53.87      6.00 o 
  -4  12   3       44.73       52.38      4.17 o 
  -3  12   3       71.79       67.25      4.51 o 
  -2  12   3     1236.45     1211.32     20.84 o 
  -1  12   3       35.55       34.22      2.71 o 
   0  12   3        0.03        0.18      1.19 o 
   1  12   3       35.48       33.11      2.57 o 
   2  12   3     1238.43     1190.35     15.89 o 
   3  12   3       72.06       68.10      3.78 o 
   4  12   3       45.15       52.02      3.34 o 
   5  12   3       46.36       49.85      5.36 o 
   6  12   3       32.80       30.82      5.12 o 
   7  12   3       81.05       87.85     16.39 o 
  -7  13   3       24.39       25.82     12.49 o 
  -6  13   3      107.08       92.46      9.64 o 
  -5  13   3       63.99       65.50      7.60 o 
  -4  13   3       34.46       34.91      3.14 o 
  -3  13   3      166.24      164.56      6.50 o 
  -2  13   3      336.88      320.43      7.25 o 
  -1  13   3      562.58      551.57     10.39 o 
   0  13   3      914.92      910.28     14.57 o 
   1  13   3      560.71      537.33      9.70 o 
   2  13   3      337.50      321.39     11.14 o 
   3  13   3      166.34      168.03      6.54 o 
   4  13   3       34.35       36.17      3.07 o 
   5  13   3       63.81       63.84      4.18 o 
   6  13   3      106.84       99.79     10.38 o 
   7  13   3       24.50       25.03      6.34 o 
  -6  14   3      104.66      103.43     13.04 o 
  -5  14   3       44.96       51.77      6.12 o 
  -4  14   3       31.79       30.74      3.22 o 
  -3  14   3       97.17      111.34      5.79 o 
  -2  14   3      212.37      213.53      7.79 o 
  -1  14   3      208.46      206.11      6.64 o 
   0  14   3       15.82       16.37      2.12 o 
   1  14   3      208.90      208.50     10.28 o 
   2  14   3      212.20      222.20      8.31 o 
   3  14   3       97.56      102.11      5.27 o 
   4  14   3       32.08       23.73      2.77 o 
   5  14   3       44.91       50.84      4.06 o 
   6  14   3      104.84      111.76     11.35 o 
  -5  15   3       18.73       11.10      3.58 o 
  -4  15   3      171.10      183.76      8.13 o 
  -3  15   3       56.10       53.03      4.35 o 
  -2  15   3        3.59       -1.61      2.27 o 
  -1  15   3      284.61      299.32      8.01 o 
   0  15   3       14.17       11.28      2.60 o 
   1  15   3      284.26      303.10      7.96 o 
   2  15   3        3.74        1.03      1.94 o 
   3  15   3       56.04       55.05      4.20 o 
   4  15   3      171.15      183.10     10.33 o 
   5  15   3       18.59       22.48      4.77 o 
   6  15   3        0.09        5.55     10.83 o 
  -4  16   3       65.47       84.72      7.62 o 
  -3  16   3       22.99       18.43      3.70 o 
  -2  16   3       15.69       10.50      2.57 o 
  -1  16   3       50.22       53.51      4.55 o 
   0  16   3       92.30      101.87      5.37 o 
   1  16   3       50.09       42.94      3.51 o 
   2  16   3       15.90       15.60      2.98 o 
   3  16   3       23.07       18.16      3.35 o 
   4  16   3       65.51       69.17      9.06 o 
   5  16   3       57.14       54.13     16.93 o 
  -3  17   3       17.05       24.42      6.97 o 
  -2  17   3        9.79        6.68      7.14 o 
  -1  17   3        5.59        4.87      3.02 o 
   0  17   3       80.53       78.85      5.19 o 
   1  17   3        5.49        5.78      3.09 o 
   2  17   3        9.79        8.54      6.11 o 
   3  17   3       17.09        2.63     12.91 o 
   0   0   4    27271.21    26499.40    320.77 o 
   1   0   4       36.75       42.22      1.24 o 
   2   0   4     5316.84     5199.28     40.13 o 
   3   0   4     4018.26     3811.79     40.38 o 
   4   0   4    11487.41    11906.29    111.65 o 
   5   0   4       13.69       10.50      1.46 o 
   6   0   4      484.79      480.68     10.98 o 
   7   0   4      128.82      113.10      5.45 o 
   8   0   4       32.00       31.34      2.82 o 
   9   0   4      183.51      189.23      9.30 o 
  10   0   4        4.21        2.25      2.53 o 
 -10   1   4       51.94       59.48      4.80 o 
  -9   1   4      183.60      168.06      7.30 o 
  -8   1   4        1.15        0.93      1.61 o 
  -7   1   4      648.77      634.51     11.95 o 
  -6   1   4       43.69       42.07      2.80 o 
  -5   1   4     1222.08     1180.31     15.67 o 
  -4   1   4       40.70       50.01      2.87 o 
  -3   1   4     4119.38     4170.20     41.85 o 
  -2   1   4     1931.84     2036.38     17.50 o 
  -1   1   4     1444.27     1430.54     13.14 o 
   0   1   4      693.26      666.79      6.05 o 
   1   1   4     1443.94     1410.91     11.54 o 
   2   1   4     1930.68     1997.00     20.02 o 
   3   1   4     4119.41     4325.05     35.34 o 
   4   1   4       40.57       47.24      2.35 o 
   5   1   4     1222.11     1179.07     15.63 o 
   6   1   4       43.92       41.84      2.80 o 
   7   1   4      649.64      645.61     13.59 o 
   8   1   4        1.14        1.70      1.60 o 
   9   1   4      184.10      173.23      7.37 o 
  10   1   4       52.08       54.70      4.95 o 
 -10   2   4        0.98        1.62      2.58 o 
  -9   2   4       64.75       61.05      4.48 o 
  -8   2   4      154.71      152.92      6.06 o 
  -7   2   4      387.70      361.47      9.34 o 
  -6   2   4       17.68       16.94      1.87 o 
  -5   2   4      308.44      299.40      6.19 o 
  -4   2   4     1270.07     1311.39     12.72 o 
  -3   2   4     1101.86     1122.76     10.34 o 
  -2   2   4     1498.60     1453.33     13.93 o 
  -1   2   4      932.56      947.68      9.62 o 
   0   2   4     3362.51     3246.97     24.65 o 
   1   2   4      933.38      966.93     10.18 o 
   2   2   4     1499.24     1449.86     12.57 o 
   3   2   4     1100.83     1125.59     10.97 o 
   4   2   4     1270.58     1292.53     13.31 o 
   5   2   4      308.48      302.55      6.13 o 
   6   2   4       17.83       20.09      2.03 o 
   7   2   4      387.12      359.55      8.90 o 
   8   2   4      155.12      142.95      5.88 o 
   9   2   4       64.69       60.59      4.87 o 
  10   2   4        1.07       -1.19      3.17 o 
 -10   3   4       90.37       96.56      6.07 o 
  -9   3   4      112.53      115.70      5.90 o 
  -8   3   4       59.30       51.20      3.55 o 
  -7   3   4      102.71       92.11      4.60 o 
  -6   3   4       93.08       85.96      3.98 o 
  -5   3   4       82.41       89.90      4.84 o 
  -4   3   4      243.43      252.67      4.44 o 
  -3   3   4      152.83      169.32      2.91 o 
  -2   3   4       76.14       76.93      2.22 o 
  -1   3   4     8104.40     8147.54     65.41 o 
   0   3   4       34.31       34.35      1.40 o 
   1   3   4     8107.36     8194.13     65.28 o 
   2   3   4       76.31       79.33      1.82 o 
   3   3   4      152.41      172.88      3.02 o 
   4   3   4      243.17      245.48      3.59 o 
   5   3   4       82.47       94.09      3.21 o 
   6   3   4       93.39       82.47      5.65 o 
   7   3   4      102.90       92.47      4.38 o 
   8   3   4       59.18       47.48      3.70 o 
   9   3   4      111.88      112.27      6.26 o 
  10   3   4       90.68       91.49      6.00 o 
 -10   4   4       20.73       23.52      3.38 o 
  -9   4   4      200.68      200.33      7.76 o 
  -8   4   4       19.58       13.41      3.21 o 
  -7   4   4       16.75       15.63      2.02 o 
  -6   4   4      171.00      174.51      5.11 o 
  -5   4   4      341.15      339.14      5.96 o 
  -4   4   4      148.95      152.90      2.81 o 
  -3   4   4      788.63      829.80      8.23 o 
  -2   4   4      890.60      906.62      9.87 o 
  -1   4   4     1061.00     1067.75     11.81 o 
   0   4   4      456.21      449.28      6.21 o 
   1   4   4     1062.19     1064.95     10.66 o 
   2   4   4      890.97      901.53      8.70 o 
   3   4   4      787.91      820.54      8.21 o 
   4   4   4      149.87      157.66      2.95 o 
   5   4   4      340.09      340.75      5.69 o 
   6   4   4      170.39      159.53      4.92 o 
   7   4   4       17.08       14.04      2.10 o 
   8   4   4       19.43       17.10      2.43 o 
   9   4   4      200.77      206.82      7.49 o 
  10   4   4       20.99       17.99      3.75 o 
 -10   5   4       15.49       19.72      4.55 o 
  -9   5   4       26.07       26.31      3.74 o 
  -8   5   4      181.86      179.98      9.97 o 
  -7   5   4      385.47      366.87     10.85 o 
  -6   5   4      214.46      194.12      4.37 o 
  -5   5   4       22.57       22.48      1.52 o 
  -4   5   4      217.67      215.53      3.35 o 
  -3   5   4     1214.82     1280.28     12.83 o 
  -2   5   4      735.53      697.12      6.92 o 
  -1   5   4      972.64      982.00     11.09 o 
   0   5   4      379.51      356.45      5.39 o 
   1   5   4      973.66      987.77      9.87 o 
   2   5   4      735.62      714.83      7.39 o 
   3   5   4     1214.42     1283.21     11.42 o 
   4   5   4      218.05      217.63      3.40 o 
   5   5   4       22.59       24.06      1.56 o 
   6   5   4      214.57      195.30      4.64 o 
   7   5   4      386.34      363.18      9.31 o 
   8   5   4      182.02      190.00      8.69 o 
   9   5   4       25.76       25.62      5.23 o 
  10   5   4       15.67       17.66      5.08 o 
 -10   6   4       68.21       73.98      9.59 o 
  -9   6   4       16.82       13.68      3.96 o 
  -8   6   4       39.94       40.03      5.27 o 
  -7   6   4       19.78       20.68      2.86 o 
  -6   6   4     1729.71     1786.11     27.29 o 
  -5   6   4      157.99      160.59      4.81 o 
  -4   6   4      263.46      259.10      4.31 o 
  -3   6   4      408.34      388.43      5.59 o 
  -2   6   4     1657.79     1701.62     14.96 o 
  -1   6   4     2746.99     2757.12     25.05 o 
   0   6   4     2135.39     2172.81     20.62 o 
   1   6   4     2742.74     2745.28     25.22 o 
   2   6   4     1656.89     1715.42     17.83 o 
   3   6   4      406.55      385.88      4.97 o 
   4   6   4      263.95      255.64      3.68 o 
   5   6   4      158.25      155.20      5.17 o 
   6   6   4     1729.06     1717.85     24.68 o 
   7   6   4       19.51       26.13      3.32 o 
   8   6   4       39.81       40.20      4.54 o 
   9   6   4       17.02       18.46     10.70 o 
  10   6   4       68.79       62.46     14.71 o 
  -9   7   4        2.69        1.62      3.53 o 
  -8   7   4      106.40      113.76      8.05 o 
  -7   7   4      476.85      492.74     12.84 o 
  -6   7   4       52.88       50.51      3.89 o 
  -5   7   4      301.10      302.73      7.35 o 
  -4   7   4      106.27      112.09      4.53 o 
  -3   7   4      347.70      343.31      4.53 o 
  -2   7   4      237.01      235.88      3.86 o 
  -1   7   4      510.63      526.50      6.74 o 
   0   7   4       52.55       61.38      2.69 o 
   1   7   4      510.43      523.19      6.83 o 
   2   7   4      237.18      240.97      4.13 o 
   3   7   4      348.31      338.06      4.92 o 
   4   7   4      106.80      114.20      4.08 o 
   5   7   4      301.26      296.23      8.57 o 
   6   7   4       52.95       58.41      4.14 o 
   7   7   4      476.67      503.93     16.06 o 
   8   7   4      106.11      104.56      7.61 o 
   9   7   4        2.67        4.34      3.64 o 
  -9   8   4        7.40        4.16      3.84 o 
  -8   8   4      179.80      179.12     10.62 o 
  -7   8   4      303.31      308.60      9.73 o 
  -6   8   4      556.94      565.50     12.99 o 
  -5   8   4      196.21      192.08      9.18 o 
  -4   8   4       86.68       90.09      3.42 o 
  -3   8   4      967.36      995.51     14.19 o 
  -2   8   4     1266.71     1290.28     14.32 o 
  -1   8   4     1070.02     1100.27     12.85 o 
   0   8   4      195.27      229.29      4.88 o 
   1   8   4     1071.43     1105.88     12.97 o 
   2   8   4     1265.66     1274.92     14.48 o 
   3   8   4      967.57     1006.03     16.88 o 
   4   8   4       86.57       83.29      4.92 o 
   5   8   4      197.06      170.00     14.94 o 
   6   8   4      557.63      556.97     12.89 o 
   7   8   4      303.74      313.88     10.81 o 
   8   8   4      179.14      190.53      9.21 o 
   9   8   4        7.28        5.88      3.84 o 
  -9   9   4       46.23       50.26      7.00 o 
  -8   9   4       21.16       22.75      4.98 o 
  -7   9   4       84.04       83.11      5.44 o 
  -6   9   4       16.75       12.91      2.13 o 
  -5   9   4      965.13      935.75     24.70 o 
  -4   9   4      372.81      394.39      7.67 o 
  -3   9   4       28.77       28.16      2.33 o 
  -2   9   4      118.43      127.57      4.07 o 
  -1   9   4       65.52       62.45      3.12 o 
   0   9   4       72.51       77.28      3.32 o 
   1   9   4       65.72       61.90      3.02 o 
   2   9   4      118.88      127.45      3.52 o 
   3   9   4       28.64       26.50      2.22 o 
   4   9   4      372.09      381.61      7.65 o 
   5   9   4      965.45      925.46     19.44 o 
   6   9   4       16.91       11.24      2.48 o 
   7   9   4       84.11       86.50      5.54 o 
   8   9   4       21.32       25.01      4.03 o 
   9   9   4       45.81       35.81      7.22 o 
  -9  10   4       58.37       53.58     15.55 o 
  -8  10   4       41.78       42.50     11.46 o 
  -7  10   4       75.05       79.83      5.65 o 
  -6  10   4       35.08       42.43      4.92 o 
  -5  10   4      257.29      270.30      9.93 o 
  -4  10   4      538.28      512.95      9.51 o 
  -3  10   4      549.12      522.26     10.23 o 
  -2  10   4       32.06       36.01      2.46 o 
  -1  10   4       21.89       21.06      1.92 o 
   0  10   4      416.10      397.10      7.99 o 
   1  10   4       21.75       21.35      1.95 o 
   2  10   4       31.94       34.64      2.33 o 
   3  10   4      549.26      526.74     11.81 o 
   4  10   4      537.61      505.64      9.51 o 
   5  10   4      258.15      264.71     11.31 o 
   6  10   4       35.01       31.52      6.06 o 
   7  10   4       75.21       73.51      5.04 o 
   8  10   4       41.68       59.34      6.23 o 
   9  10   4       58.23       70.79      8.61 o 
  -8  11   4       32.83       51.10      6.09 o 
  -7  11   4        4.36        0.20      3.37 o 
  -6  11   4      107.28      110.71      5.13 o 
  -5  11   4       25.82       30.22      2.81 o 
  -4  11   4      128.44      127.08      7.71 o 
  -3  11   4      188.44      169.67      8.08 o 
  -2  11   4      448.40      426.77      8.23 o 
  -1  11   4      124.22      120.17      4.86 o 
   0  11   4        0.01        0.46      1.49 o 
   1  11   4      124.59      124.72      4.68 o 
   2  11   4      447.55      433.88      7.84 o 
   3  11   4      188.43      166.67      5.74 o 
   4  11   4      128.22      119.74      5.53 o 
   5  11   4       26.10       28.83      2.67 o 
   6  11   4      106.97      115.60     10.23 o 
   7  11   4        4.31        4.07      2.99 o 
   8  11   4       33.07       44.21      5.00 o 
  -8  12   4       25.78       24.15     11.94 o 
  -7  12   4       96.37      109.53     10.76 o 
  -6  12   4      157.13      160.00      6.77 o 
  -5  12   4      106.86      106.31      6.72 o 
  -4  12   4      607.39      585.05     11.29 o 
  -3  12   4      248.98      255.77      7.58 o 
  -2  12   4       89.35       88.11      4.46 o 
  -1  12   4       46.18       45.41      3.11 o 
   0  12   4       47.87       43.16      3.08 o 
   1  12   4       46.16       47.66      3.02 o 
   2  12   4       89.58       92.18      3.86 o 
   3  12   4      248.58      229.39      7.16 o 
   4  12   4      607.34      605.81     11.40 o 
   5  12   4      106.54      110.34      6.12 o 
   6  12   4      157.26      179.86     13.40 o 
   7  12   4       95.89      110.58     11.11 o 
  -7  13   4        2.04       -2.78      7.22 o 
  -6  13   4        5.40       -0.51      4.72 o 
  -5  13   4       55.14       53.31      5.17 o 
  -4  13   4       80.04       79.04      4.74 o 
  -3  13   4      219.56      208.45      7.44 o 
  -2  13   4      133.54      142.74      5.11 o 
  -1  13   4       71.19       68.52      3.93 o 
   0  13   4        2.12        0.63      1.45 o 
   1  13   4       71.29       70.32      4.36 o 
   2  13   4      134.29      153.01      5.54 o 
   3  13   4      219.53      199.78      6.98 o 
   4  13   4       80.19       78.30      4.50 o 
   5  13   4       54.82       60.61      4.12 o 
   6  13   4        5.40        7.89      4.84 o 
   7  13   4        2.06       -5.27      7.65 o 
  -6  14   4       15.77       15.55      8.05 o 
  -5  14   4       22.54       31.39      3.61 o 
  -4  14   4       41.86       42.26      3.80 o 
  -3  14   4       88.78       92.36      5.39 o 
  -2  14   4        8.94        7.57      1.74 o 
  -1  14   4      111.45      102.08      5.69 o 
   0  14   4        7.32        1.79      1.54 o 
   1  14   4      110.50      104.40      5.04 o 
   2  14   4        9.12        6.01      1.74 o 
   3  14   4       88.57       90.54      5.39 o 
   4  14   4       41.78       40.21      3.68 o 
   5  14   4       22.28       31.18      3.55 o 
   6  14   4       15.63       20.02      6.89 o 
  -5  15   4       34.21       37.77      5.29 o 
  -4  15   4      198.87      212.85      8.44 o 
  -3  15   4       82.47       79.99      5.30 o 
  -2  15   4       19.17       20.60      2.97 o 
  -1  15   4      462.26      485.87     10.31 o 
   0  15   4      102.60      110.40      5.41 o 
   1  15   4      463.11      470.07     10.19 o 
   2  15   4       19.13       18.67      2.87 o 
   3  15   4       82.42       82.04      5.61 o 
   4  15   4      198.59      217.05     10.45 o 
   5  15   4       34.31       42.04      4.61 o 
  -4  16   4       15.46       22.43      5.08 o 
  -3  16   4        7.58        7.32      3.07 o 
  -2  16   4      150.61      149.11      8.13 o 
  -1  16   4       33.33       37.72      3.37 o 
   0  16   4        4.81        1.03      1.94 o 
   1  16   4       33.34       27.72      3.10 o 
   2  16   4      150.01      168.30      7.93 o 
   3  16   4        7.68        6.61      2.89 o 
   4  16   4       15.68       20.92      4.67 o 
  -3  17   4       93.32      122.82     13.42 o 
  -2  17   4        0.90       -0.23      5.09 o 
  -1  17   4       89.96      102.84      7.32 o 
   0  17   4       11.85       10.41      6.01 o 
   1  17   4       90.14      105.77     13.15 o 
   2  17   4        0.90       -1.35      5.67 o 
   3  17   4       93.27       84.39     21.10 o 
   1   0   5      266.12      210.51      3.12 o 
   2   0   5      651.78      665.33      6.55 o 
   3   0   5     2180.44     2209.91     25.25 o 
   4   0   5      819.91      826.50     11.67 o 
   5   0   5        7.91       11.51      1.60 o 
   6   0   5      602.89      598.69     10.35 o 
   7   0   5      208.02      211.33      6.39 o 
   8   0   5      204.04      174.07      6.69 o 
   9   0   5       13.17       12.59      2.80 o 
  10   0   5        1.43       -0.75      2.35 o 
 -10   1   5       52.62       51.41      5.07 o 
  -9   1   5      118.99      111.94      6.01 o 
  -8   1   5       74.77       68.12      4.20 o 
  -7   1   5      339.85      315.61      7.43 o 
  -6   1   5      283.06      261.31      9.38 o 
  -5   1   5      137.45      149.33      5.06 o 
  -4   1   5      321.18      316.08      7.75 o 
  -3   1   5     1162.15     1106.57     13.89 o 
  -2   1   5     5890.68     6004.73     49.24 o 
  -1   1   5     1899.09     1865.98     17.65 o 
   0   1   5      204.38      204.64      3.24 o 
   1   1   5     1894.71     1872.74     15.07 o 
   2   1   5     5888.51     6126.00     47.22 o 
   3   1   5     1161.22     1094.05     10.44 o 
   4   1   5      322.14      322.94      6.20 o 
   5   1   5      138.52      144.62      4.59 o 
   6   1   5      282.66      269.79      6.38 o 
   7   1   5      339.65      299.72     14.11 o 
   8   1   5       74.72       69.27      4.44 o 
   9   1   5      118.58      110.03      6.38 o 
  10   1   5       52.60       52.95      4.96 o 
 -10   2   5       23.93       27.45      3.81 o 
  -9   2   5       54.53       49.14      4.78 o 
  -8   2   5      155.47      158.82      6.34 o 
  -7   2   5      719.86      690.73     11.96 o 
  -6   2   5      315.63      299.09      6.78 o 
  -5   2   5      503.80      518.13      8.87 o 
  -4   2   5      574.58      568.56      7.33 o 
  -3   2   5     3352.24     3442.59     30.63 o 
  -2   2   5     2068.70     2012.19     17.94 o 
  -1   2   5     2173.25     2227.96     19.57 o 
   0   2   5      293.44      262.57      3.44 o 
   1   2   5     2173.90     2254.06     19.60 o 
   2   2   5     2071.39     2015.43     17.12 o 
   3   2   5     3352.07     3431.21     30.79 o 
   4   2   5      574.34      570.17      7.53 o 
   5   2   5      505.25      499.53      8.67 o 
   6   2   5      314.78      305.40      6.81 o 
   7   2   5      719.16      692.50     11.91 o 
   8   2   5      156.65      152.01     13.08 o 
   9   2   5       54.42       48.79      4.33 o 
  10   2   5       24.24       23.01      3.73 o 
 -10   3   5       10.98       14.37      3.21 o 
  -9   3   5      211.61      206.50      9.21 o 
  -8   3   5       82.15       78.35      4.41 o 
  -7   3   5      286.12      292.56      7.05 o 
  -6   3   5      235.51      223.59      5.79 o 
  -5   3   5      455.37      423.32      7.90 o 
  -4   3   5      813.90      866.99     10.11 o 
  -3   3   5      415.30      411.26      5.24 o 
  -2   3   5     1245.69     1282.36     12.98 o 
  -1   3   5      868.87      898.49     10.24 o 
   0   3   5       49.47       53.48      1.58 o 
   1   3   5      869.99      902.76     10.12 o 
   2   3   5     1243.75     1288.64     12.96 o 
   3   3   5      414.76      405.54      5.35 o 
   4   3   5      813.38      857.90     10.12 o 
   5   3   5      455.35      426.82      9.82 o 
   6   3   5      235.70      219.46      5.76 o 
   7   3   5      286.87      285.33      7.61 o 
   8   3   5       82.24       79.29      4.70 o 
   9   3   5      211.48      213.07     11.98 o 
  10   3   5       10.89        5.80      2.85 o 
 -10   4   5       62.17       57.84      4.73 o 
  -9   4   5       12.94        8.34      3.02 o 
  -8   4   5       77.30       73.42      4.22 o 
  -7   4   5       85.82       72.03      3.91 o 
  -6   4   5       78.57       76.66      3.85 o 
  -5   4   5      436.77      441.73      8.01 o 
  -4   4   5        6.33        7.77      1.05 o 
  -3   4   5     1384.03     1417.54     13.07 o 
  -2   4   5      243.12      235.86      3.88 o 
  -1   4   5     2435.34     2591.44     22.65 o 
   0   4   5      511.09      506.91      6.32 o 
   1   4   5     2431.40     2570.04     22.55 o 
   2   4   5      243.37      245.51      3.63 o 
   3   4   5     1385.76     1430.30     13.07 o 
   4   4   5        6.43        8.26      1.07 o 
   5   4   5      436.11      421.96      7.36 o 
   6   4   5       78.81       69.91      3.88 o 
   7   4   5       86.30       71.51      4.18 o 
   8   4   5       77.35       73.23      4.48 o 
   9   4   5       12.92       13.11      3.88 o 
  10   4   5       62.11       62.93      4.95 o 
 -10   5   5       51.56       48.26      8.00 o 
  -9   5   5       68.70       73.08      4.50 o 
  -8   5   5      581.38      597.79     11.33 o 
  -7   5   5        9.47       11.16      1.85 o 
  -6   5   5     1095.76     1126.13     15.91 o 
  -5   5   5       47.66       44.65      2.41 o 
  -4   5   5      349.73      342.05      5.64 o 
  -3   5   5     1130.22     1144.51     11.06 o 
  -2   5   5      971.38      956.33      9.79 o 
  -1   5   5     1445.53     1473.90     14.08 o 
   0   5   5    18923.93    19783.18    172.92 o 
   1   5   5     1443.59     1510.98     18.39 o 
   2   5   5      971.97      950.85      9.45 o 
   3   5   5     1128.30     1134.96     12.82 o 
   4   5   5      349.49      330.72      5.37 o 
   5   5   5       47.76       44.82      2.41 o 
   6   5   5     1094.37     1098.24     16.86 o 
   7   5   5        9.41       10.70      1.89 o 
   8   5   5      581.31      597.21     12.46 o 
   9   5   5       68.44       74.65      4.99 o 
  10   5   5       51.66       59.96     13.32 o 
 -10   6   5      299.42      303.47     22.45 o 
  -9   6   5       60.73       59.74      6.17 o 
  -8   6   5       65.09       74.63      5.45 o 
  -7   6   5      240.59      255.45      9.78 o 
  -6   6   5        2.99        2.28      2.08 o 
  -5   6   5       80.77       75.17      2.68 o 
  -4   6   5        9.15       10.79      1.09 o 
  -3   6   5      985.45      976.12     10.64 o 
  -2   6   5      543.81      524.23      6.41 o 
  -1   6   5     1364.94     1503.06     21.29 o 
   0   6   5      668.79      690.51      8.44 o 
   1   6   5     1368.42     1481.13     15.13 o 
   2   6   5      544.16      518.66      6.39 o 
   3   6   5      984.94      981.92     10.67 o 
   4   6   5        9.26       11.01      1.20 o 
   5   6   5       80.93       74.75      2.77 o 
   6   6   5        3.07        5.79      1.38 o 
   7   6   5      240.88      241.88      9.52 o 
   8   6   5       65.32       64.30      5.58 o 
   9   6   5       60.82       58.37      5.87 o 
  10   6   5      299.46      398.91     29.70 o 
  -9   7   5       45.45       50.68      6.70 o 
  -8   7   5      235.43      243.34     13.11 o 
  -7   7   5       19.61       12.25      3.53 o 
  -6   7   5      564.43      590.72     13.90 o 
  -5   7   5       24.00       23.27      2.89 o 
  -4   7   5       31.91       31.52      1.65 o 
  -3   7   5      189.37      188.30      3.97 o 
  -2   7   5      337.50      338.69      5.69 o 
  -1   7   5      732.26      761.02     11.21 o 
   0   7   5     5100.94     5355.16     56.93 o 
   1   7   5      732.23      776.54     10.58 o 
   2   7   5      336.23      346.65      5.77 o 
   3   7   5      189.88      188.92      4.11 o 
   4   7   5       32.35       34.49      2.60 o 
   5   7   5       23.96       22.30      2.80 o 
   6   7   5      562.34      546.92     13.59 o 
   7   7   5       19.58       17.04      7.03 o 
   8   7   5      235.57      244.19     11.16 o 
   9   7   5       45.44       32.20      6.43 o 
  -9   8   5       47.50       46.58      6.82 o 
  -8   8   5      174.06      186.50     11.31 o 
  -7   8   5      139.14      148.66      9.26 o 
  -6   8   5      445.57      432.04     11.60 o 
  -5   8   5      370.44      370.99     11.00 o 
  -4   8   5      291.62      285.68      6.43 o 
  -3   8   5      151.86      145.38      3.64 o 
  -2   8   5      146.09      141.54      5.15 o 
  -1   8   5       78.31       87.31      3.40 o 
   0   8   5       38.16       32.00      2.17 o 
   1   8   5       78.87       84.33      3.49 o 
   2   8   5      146.17      144.02      4.06 o 
   3   8   5      152.27      144.00      3.69 o 
   4   8   5      291.43      291.10      6.65 o 
   5   8   5      370.93      378.41     10.07 o 
   6   8   5      445.24      430.56     12.82 o 
   7   8   5      139.31      149.28      7.28 o 
   8   8   5      173.69      172.03      9.93 o 
   9   8   5       47.08       42.87      5.71 o 
  -9   9   5       49.94       40.38      6.68 o 
  -8   9   5       25.16       20.85      3.73 o 
  -7   9   5       23.24       23.38      3.38 o 
  -6   9   5      274.69      280.42     24.84 o 
  -5   9   5       75.07       64.67      4.93 o 
  -4   9   5      119.54      119.81      4.91 o 
  -3   9   5       83.63       88.70      2.84 o 
  -2   9   5      196.84      216.09      5.43 o 
  -1   9   5      227.79      228.53      5.56 o 
   0   9   5      530.54      525.84      8.54 o 
   1   9   5      227.20      219.84      5.46 o 
   2   9   5      196.31      207.85      5.13 o 
   3   9   5       83.28       83.49      2.77 o 
   4   9   5      119.89      119.10      4.65 o 
   5   9   5       75.15       72.49      5.64 o 
   6   9   5      273.79      276.73      9.94 o 
   7   9   5       23.27       19.22      3.17 o 
   8   9   5       25.23       17.42      4.06 o 
   9   9   5       50.07       58.57      8.61 o 
  -8  10   5       69.36       80.46      6.45 o 
  -7  10   5      169.05      169.99      8.01 o 
  -6  10   5       23.27       18.40      3.97 o 
  -5  10   5      272.78      282.97      9.78 o 
  -4  10   5      392.87      376.96     12.38 o 
  -3  10   5     1239.57     1193.93     15.62 o 
  -2  10   5      518.24      521.36      9.30 o 
  -1  10   5      164.22      155.75      5.15 o 
   0  10   5      261.41      258.56      6.33 o 
   1  10   5      165.00      163.48      4.79 o 
   2  10   5      518.01      512.88      8.77 o 
   3  10   5     1239.71     1216.78     15.86 o 
   4  10   5      392.59      407.49      8.60 o 
   5  10   5      271.95      274.46      8.69 o 
   6  10   5       23.25       23.36      3.14 o 
   7  10   5      169.06      180.31      9.94 o 
   8  10   5       69.80       75.98      6.95 o 
  -8  11   5      128.53      160.93     19.99 o 
  -7  11   5        4.77        6.59      2.73 o 
  -6  11   5      363.87      390.93     15.79 o 
  -5  11   5      108.20      105.91      6.08 o 
  -4  11   5        5.77        8.10      1.89 o 
  -3  11   5       18.68       17.32      2.31 o 
  -2  11   5     1455.47     1413.51     19.13 o 
  -1  11   5      110.47      103.89      4.65 o 
   0  11   5      500.38      483.71      9.35 o 
   1  11   5      109.58      112.72      4.87 o 
   2  11   5     1455.70     1381.26     18.55 o 
   3  11   5       18.75       17.16      2.26 o 
   4  11   5        5.71        5.92      1.76 o 
   5  11   5      108.37      110.04      9.10 o 
   6  11   5      364.17      411.42     14.95 o 
   7  11   5        4.80        8.72      3.64 o 
   8  11   5      128.31      156.95     17.21 o 
  -7  12   5       19.74       30.87      6.63 o 
  -6  12   5       98.74      107.11      7.49 o 
  -5  12   5      196.92      214.83      9.65 o 
  -4  12   5       95.39       97.77      5.33 o 
  -3  12   5      497.84      473.04     10.63 o 
  -2  12   5        8.26        8.28      1.71 o 
  -1  12   5       14.72       24.56      2.81 o 
   0  12   5      246.48      238.05      6.67 o 
   1  12   5       14.78       18.97      2.56 o 
   2  12   5        8.30        5.23      1.56 o 
   3  12   5      497.74      487.07     10.15 o 
   4  12   5       95.41       98.82      5.13 o 
   5  12   5      196.45      222.64      7.72 o 
   6  12   5       98.48      112.11      6.15 o 
   7  12   5       19.68       22.98      5.43 o 
  -7  13   5       54.61       49.47     15.96 o 
  -6  13   5      356.08      349.79     15.37 o 
  -5  13   5       16.17       19.17      3.45 o 
  -4  13   5      144.67      149.67      7.43 o 
  -3  13   5      365.20      346.55      9.32 o 
  -2  13   5       62.35       61.20      3.61 o 
  -1  13   5      323.27      295.82      7.84 o 
   0  13   5      256.19      249.34      7.16 o 
   1  13   5      322.84      314.25      7.68 o 
   2  13   5       61.75       59.87      3.65 o 
   3  13   5      365.28      342.98     11.52 o 
   4  13   5      145.23      145.49      6.55 o 
   5  13   5       16.14       18.38      3.28 o 
   6  13   5      356.00      374.95     12.31 o 
   7  13   5       54.48       64.39      6.12 o 
  -6  14   5       74.81       78.01      8.61 o 
  -5  14   5       13.06       19.08      4.35 o 
  -4  14   5        0.77       -1.58      2.20 o 
  -3  14   5        7.02        3.04      2.14 o 
  -2  14   5       10.85       14.15      2.16 o 
  -1  14   5       73.04       80.32      4.50 o 
   0  14   5      176.76      170.62      6.67 o 
   1  14   5       73.00       73.88      4.36 o 
   2  14   5       10.99       12.45      2.15 o 
   3  14   5        7.17        2.01      2.19 o 
   4  14   5        0.76        0.91      2.44 o 
   5  14   5       13.17       11.31      3.03 o 
   6  14   5       74.79       78.49      6.79 o 
  -5  15   5        5.17        4.23      3.81 o 
  -4  15   5       18.62       21.54      3.81 o 
  -3  15   5       41.67       36.01      5.91 o 
  -2  15   5       96.41      101.84      4.50 o 
  -1  15   5       20.27       23.57      2.76 o 
   0  15   5       13.28       13.38      2.36 o 
   1  15   5       20.23       18.79      2.73 o 
   2  15   5       96.41       98.60      4.56 o 
   3  15   5       41.74       38.51      4.22 o 
   4  15   5       18.68       15.87      5.05 o 
   5  15   5        5.10       12.13      6.55 o 
  -3  16   5       65.73       63.96      5.62 o 
  -2  16   5       41.43       47.08      5.21 o 
  -1  16   5      190.17      206.35      7.56 o 
   0  16   5       54.95       53.14      4.14 o 
   1  16   5      190.21      215.10      7.64 o 
   2  16   5       41.76       44.06      4.31 o 
   3  16   5       66.10       63.48      5.45 o 
   4  16   5      121.43      166.84     25.82 o 
  -3  17   5        8.79       -8.33      8.33 o 
  -2  17   5       14.63       15.55      9.44 o 
  -1  17   5       50.54       58.82     15.82 o 
   0  17   5      348.79      383.09     36.92 o 
   1  17   5       50.39       50.17      7.93 o 
   0   0   6     3305.36     3178.18     36.29 o 
   1   0   6       33.59       43.79      1.60 o 
   2   0   6     7495.49     7684.98     56.90 o 
   3   0   6      503.96      554.42      9.27 o 
   4   0   6      174.96      202.58      4.93 o 
   5   0   6       11.07       13.57      1.75 o 
   6   0   6       37.82       35.85      2.77 o 
   7   0   6       69.77       71.46      4.08 o 
   8   0   6       45.46       47.69      3.89 o 
   9   0   6       75.21       94.89      5.63 o 
  10   0   6       10.19        9.83      3.18 o 
 -10   1   6       36.91       38.20      4.61 o 
  -9   1   6        5.98        1.83      2.05 o 
  -8   1   6       53.49       50.84      4.50 o 
  -7   1   6      277.98      255.26      8.80 o 
  -6   1   6       92.52       89.90      4.34 o 
  -5   1   6      522.71      540.03      9.40 o 
  -4   1   6      788.66      774.68     11.42 o 
  -3   1   6     2734.07     2702.97     25.36 o 
  -2   1   6      783.04      879.95      9.19 o 
  -1   1   6      452.91      473.49      5.66 o 
   0   1   6      439.05      470.84      5.38 o 
   1   1   6      452.26      473.20      5.18 o 
   2   1   6      783.95      872.55      8.35 o 
   3   1   6     2732.31     2749.80     23.07 o 
   4   1   6      788.34      770.82     12.23 o 
   5   1   6      521.50      537.59      9.31 o 
   6   1   6       93.68       95.19      4.41 o 
   7   1   6      279.06      251.52      7.31 o 
   8   1   6       53.75       45.36      3.79 o 
   9   1   6        6.01        3.74      2.08 o 
  10   1   6       36.94       39.99      4.57 o 
 -10   2   6      186.17      206.64      9.46 o 
  -9   2   6       17.38       23.69      2.89 o 
  -8   2   6      148.56      129.44      5.83 o 
  -7   2   6       53.90       48.07      3.34 o 
  -6   2   6      155.65      161.89      6.56 o 
  -5   2   6      843.16      830.07     12.67 o 
  -4   2   6      384.22      374.68      7.15 o 
  -3   2   6      703.93      718.20      7.75 o 
  -2   2   6      712.18      727.00      8.43 o 
  -1   2   6     2636.19     2714.03     24.73 o 
   0   2   6     2387.81     2478.63     20.58 o 
   1   2   6     2639.69     2778.09     22.75 o 
   2   2   6      715.27      718.45      7.56 o 
   3   2   6      705.26      725.43      7.84 o 
   4   2   6      384.08      376.41      6.64 o 
   5   2   6      841.13      836.79     12.49 o 
   6   2   6      155.48      150.87      5.77 o 
   7   2   6       53.94       53.38      3.83 o 
   8   2   6      148.55      129.97      7.70 o 
   9   2   6       16.99       15.83      2.71 o 
  10   2   6      187.10      200.62      9.36 o 
 -10   3   6       10.31        5.00      4.16 o 
  -9   3   6       85.03       85.67      5.03 o 
  -8   3   6      183.47      182.11      6.68 o 
  -7   3   6      266.89      265.04      8.65 o 
  -6   3   6      576.96      545.62     10.01 o 
  -5   3   6      320.64      335.87      7.25 o 
  -4   3   6     1073.93     1086.41     13.89 o 
  -3   3   6      448.65      450.53      6.48 o 
  -2   3   6      120.67      125.31      2.80 o 
  -1   3   6      245.11      224.06      3.74 o 
   0   3   6      741.42      716.42      7.41 o 
   1   3   6      245.82      226.20      3.72 o 
   2   3   6      120.79      128.91      3.17 o 
   3   3   6      448.44      464.45      6.38 o 
   4   3   6     1075.18     1049.97     12.80 o 
   5   3   6      320.63      318.63      9.06 o 
   6   3   6      575.66      534.49     10.58 o 
   7   3   6      266.93      260.21      9.31 o 
   8   3   6      183.32      165.49      8.32 o 
   9   3   6       84.76       82.29      8.05 o 
  10   3   6       10.39       11.43      4.00 o 
 -10   4   6      315.61      378.24     14.58 o 
  -9   4   6       22.15       23.25      3.10 o 
  -8   4   6       15.46       17.47      2.48 o 
  -7   4   6      289.59      276.83      7.16 o 
  -6   4   6       85.55       92.93      4.37 o 
  -5   4   6      584.95      579.15      9.88 o 
  -4   4   6       81.20       88.84      3.65 o 
  -3   4   6      634.65      692.04      8.49 o 
  -2   4   6      184.09      187.30      3.62 o 
  -1   4   6      542.85      520.24      6.52 o 
   0   4   6      842.99      863.08      8.79 o 
   1   4   6      543.19      516.63      6.77 o 
   2   4   6      183.80      180.19      4.92 o 
   3   4   6      635.28      676.90      9.19 o 
   4   4   6       81.59       88.73      3.96 o 
   5   4   6      583.51      555.94      9.85 o 
   6   4   6       85.65       92.86      4.65 o 
   7   4   6      290.23      278.97     10.32 o 
   8   4   6       15.69       11.79      2.38 o 
   9   4   6       22.23       20.11      2.85 o 
  10   4   6      317.02      361.92     25.54 o 
 -10   5   6       31.63       28.40     11.24 o 
  -9   5   6      100.08       87.44      8.35 o 
  -8   5   6      494.03      508.87     10.33 o 
  -7   5   6      388.67      389.62      8.40 o 
  -6   5   6      666.12      643.17     11.08 o 
  -5   5   6       59.78       54.67      3.15 o 
  -4   5   6      229.22      241.89      5.28 o 
  -3   5   6      713.70      749.25     10.44 o 
  -2   5   6      123.01      129.19      3.34 o 
  -1   5   6      140.07      135.14      3.12 o 
   0   5   6        7.84        7.50      0.96 o 
   1   5   6      139.13      143.81      3.19 o 
   2   5   6      122.38      132.81      3.56 o 
   3   5   6      713.92      748.17      9.93 o 
   4   5   6      228.84      244.87      5.07 o 
   5   5   6       59.54       50.90      3.10 o 
   6   5   6      665.55      639.30     11.75 o 
   7   5   6      389.03      370.21      9.47 o 
   8   5   6      494.60      495.26     17.24 o 
   9   5   6       99.83      103.51      7.72 o 
  10   5   6       31.71       18.60      9.16 o 
 -10   6   6       27.67       33.59      9.99 o 
  -9   6   6       19.32       14.15      4.41 o 
  -8   6   6      135.49      141.46      7.86 o 
  -7   6   6      260.57      257.44      9.64 o 
  -6   6   6      162.66      155.31      5.32 o 
  -5   6   6     1231.39     1237.56     18.43 o 
  -4   6   6      816.26      788.77     11.20 o 
  -3   6   6       14.34       11.75      1.29 o 
  -2   6   6       88.86       83.41      3.36 o 
  -1   6   6      287.67      274.85      4.82 o 
   0   6   6      549.17      514.49      7.76 o 
   1   6   6      288.57      287.21      5.46 o 
   2   6   6       88.38       83.36      3.25 o 
   3   6   6       14.19       13.63      1.48 o 
   4   6   6      817.72      775.85     11.26 o 
   5   6   6     1234.45     1227.34     18.45 o 
   6   6   6      162.53      161.74      8.13 o 
   7   6   6      261.48      264.68      8.12 o 
   8   6   6      135.74      140.12      9.96 o 
   9   6   6       19.08       21.27      4.08 o 
  10   6   6       27.91       38.03     11.94 o 
  -9   7   6        5.86        3.53      4.01 o 
  -8   7   6      254.54      274.18     15.80 o 
  -7   7   6      136.21      150.76      7.74 o 
  -6   7   6      544.19      565.98     14.10 o 
  -5   7   6        2.79        2.23      1.63 o 
  -4   7   6       13.60       14.04      1.56 o 
  -3   7   6       78.67       76.80      4.62 o 
  -2   7   6      421.08      407.38      7.09 o 
  -1   7   6     1258.07     1318.83     17.32 o 
   0   7   6      170.44      187.24      4.52 o 
   1   7   6     1258.75     1358.90     16.34 o 
   2   7   6      420.32      399.06      7.09 o 
   3   7   6       78.38       77.13      4.23 o 
   4   7   6       13.89       14.54      2.34 o 
   5   7   6        2.72        3.73      1.51 o 
   6   7   6      543.25      541.10     15.49 o 
   7   7   6      135.96      131.54      8.43 o 
   8   7   6      255.32      280.66     12.39 o 
   9   7   6        5.75        3.27      4.50 o 
  -9   8   6      100.89      101.47      8.86 o 
  -8   8   6        2.92        3.23      2.80 o 
  -7   8   6       92.07       92.29      6.45 o 
  -6   8   6      311.20      328.93     10.32 o 
  -5   8   6      385.04      405.89     12.31 o 
  -4   8   6      392.22      385.64      6.55 o 
  -3   8   6      318.07      328.40      6.37 o 
  -2   8   6      475.29      494.94      8.34 o 
  -1   8   6      765.46      781.10     11.89 o 
   0   8   6     1486.62     1632.38     20.75 o 
   1   8   6      765.51      766.18     13.46 o 
   2   8   6      477.45      492.30      8.31 o 
   3   8   6      316.93      317.57      6.41 o 
   4   8   6      392.56      379.53      7.44 o 
   5   8   6      385.40      402.91     11.17 o 
   6   8   6      310.79      349.29     14.08 o 
   7   8   6       91.78       95.54      6.59 o 
   8   8   6        2.92        1.91      2.78 o 
   9   8   6      100.71       98.99      8.73 o 
  -8   9   6       16.23       10.63      3.39 o 
  -7   9   6       43.84       57.28      5.19 o 
  -6   9   6       66.92       85.51      5.92 o 
  -5   9   6      541.56      519.06     14.70 o 
  -4   9   6      167.69      166.53      6.39 o 
  -3   9   6      715.96      723.29     10.97 o 
  -2   9   6      960.12      967.39     13.51 o 
  -1   9   6       22.59       20.21      2.06 o 
   0   9   6      323.81      310.97      6.86 o 
   1   9   6       22.58       20.91      2.01 o 
   2   9   6      959.20      975.36     13.52 o 
   3   9   6      716.41      733.42     11.12 o 
   4   9   6      167.36      154.06      7.14 o 
   5   9   6      540.99      519.77     13.20 o 
   6   9   6       66.94       65.72      5.27 o 
   7   9   6       43.94       57.36      5.17 o 
   8   9   6       16.28       17.99      4.18 o 
  -8  10   6       28.43       28.64      4.64 o 
  -7  10   6       81.08       86.18      6.46 o 
  -6  10   6      131.94      135.42      7.07 o 
  -5  10   6      165.57      184.91      8.44 o 
  -4  10   6       83.21       80.52      4.66 o 
  -3  10   6      125.30      114.91      5.14 o 
  -2  10   6      755.95      771.00     12.34 o 
  -1  10   6       26.74       24.74      2.71 o 
   0  10   6       24.40       27.68      2.80 o 
   1  10   6       26.80       22.18      2.25 o 
   2  10   6      755.13      750.51     11.60 o 
   3  10   6      125.56      122.29      4.23 o 
   4  10   6       82.68       82.38      5.31 o 
   5  10   6      165.23      174.64     15.95 o 
   6  10   6      132.61      135.26      6.95 o 
   7  10   6       81.35       72.56      5.89 o 
   8  10   6       28.49       20.59      4.60 o 
  -8  11   6       97.36      132.69     11.94 o 
  -7  11   6       70.42       90.70      6.93 o 
  -6  11   6       99.95      104.85      6.76 o 
  -5  11   6       47.19       40.26      6.87 o 
  -4  11   6       58.48       62.45      5.67 o 
  -3  11   6      194.64      196.87      5.47 o 
  -2  11   6       52.24       46.74      3.58 o 
  -1  11   6       26.48       32.07      3.37 o 
   0  11   6      714.77      730.68     13.72 o 
   1  11   6       26.48       28.56      2.95 o 
   2  11   6       52.27       49.28      3.39 o 
   3  11   6      195.24      195.71      5.55 o 
   4  11   6       58.74       61.35      3.91 o 
   5  11   6       47.23       46.03      4.35 o 
   6  11   6       99.58       97.13      6.56 o 
   7  11   6       70.69       78.83      6.20 o 
   8  11   6       97.12      109.79      9.57 o 
  -7  12   6       37.62       38.04      5.43 o 
  -6  12   6       35.14       36.21      9.84 o 
  -5  12   6       39.01       39.08      4.96 o 
  -4  12   6       99.30       97.20      5.40 o 
  -3  12   6       53.20       48.24      3.70 o 
  -2  12   6      433.03      434.88     10.05 o 
  -1  12   6       96.40       99.96      6.33 o 
   0  12   6      745.13      698.55     15.94 o 
   1  12   6       97.07       97.13      6.00 o 
   2  12   6      434.71      429.15     11.61 o 
   3  12   6       53.22       52.81      4.06 o 
   4  12   6       98.87       82.60      4.72 o 
   5  12   6       38.66       41.85      4.21 o 
   6  12   6       34.95       39.34      4.73 o 
   7  12   6       37.38       31.98      9.17 o 
  -6  13   6        2.71        5.86      3.34 o 
  -5  13   6      121.47      137.35      9.66 o 
  -4  13   6      162.97      174.27      7.84 o 
  -3  13   6      357.40      340.97      8.88 o 
  -2  13   6      131.91      143.81      5.64 o 
  -1  13   6      130.80      113.28      5.65 o 
   0  13   6      301.36      296.99      9.81 o 
   1  13   6      131.11      112.35      5.30 o 
   2  13   6      131.59      133.92      5.86 o 
   3  13   6      358.14      348.40     12.46 o 
   4  13   6      163.05      163.10      7.75 o 
   5  13   6      121.51      130.28      7.13 o 
   6  13   6        2.62       -0.60      3.33 o 
   7  13   6       16.98       54.41     18.60 o 
  -6  14   6       52.36       61.07      8.33 o 
  -5  14   6       22.16       18.60      4.73 o 
  -4  14   6      152.69      157.92      8.32 o 
  -3  14   6      121.50      128.76      7.40 o 
  -2  14   6      500.77      499.31     10.29 o 
  -1  14   6       19.86       19.40      2.79 o 
   0  14   6        1.43        1.27      1.74 o 
   1  14   6       19.98       19.69      2.83 o 
   2  14   6      502.18      511.54     12.86 o 
   3  14   6      121.47      128.42      6.82 o 
   4  14   6      152.79      160.64      8.00 o 
   5  14   6       22.24       30.40      4.67 o 
   6  14   6       52.41       70.23      8.33 o 
  -5  15   6       29.14       44.69     13.60 o 
  -4  15   6       17.09       17.94      5.76 o 
  -3  15   6       22.71       21.29      3.77 o 
  -2  15   6      191.28      196.81     10.77 o 
  -1  15   6       21.68       16.15      3.35 o 
   0  15   6        1.86        0.29      2.15 o 
   1  15   6       21.66       20.29      3.03 o 
   2  15   6      191.33      189.81      7.25 o 
   3  15   6       22.62       20.81      3.52 o 
   4  15   6       17.35       17.88      4.45 o 
   5  15   6       29.19       28.32     12.49 o 
  -3  16   6      162.39      171.28     19.71 o 
  -2  16   6       26.52       25.27      4.93 o 
  -1  16   6        8.34        5.68      2.44 o 
   0  16   6       14.81       13.00      2.74 o 
   1  16   6        8.38       10.17      3.56 o 
   2  16   6       26.70       31.40      4.93 o 
   3  16   6      162.11      174.27     16.39 o 
  -2  17   6       47.33       59.13     14.99 o 
   1   0   7      994.15      973.73     10.12 o 
   2   0   7       14.37       18.26      1.14 o 
   3   0   7     1085.93     1097.02     14.89 o 
   4   0   7        7.01        8.46      1.71 o 
   5   0   7        7.93        5.94      1.68 o 
   6   0   7       27.22       24.14      2.42 o 
   7   0   7       72.69       65.24      4.31 o 
   8   0   7       56.96       47.50      5.78 o 
   9   0   7        3.66        5.02      2.28 o 
  10   0   7        4.08        7.91      5.14 o 
 -10   1   7       52.93       54.07      8.52 o 
  -9   1   7       41.16       39.90      3.79 o 
  -8   1   7       25.15       22.94      2.99 o 
  -7   1   7      337.56      324.69      8.03 o 
  -6   1   7      694.18      717.14     23.19 o 
  -5   1   7      665.19      613.50     11.66 o 
  -4   1   7      131.28      140.36      5.18 o 
  -3   1   7      356.66      345.02      5.84 o 
  -2   1   7      353.85      353.83      4.80 o 
  -1   1   7      597.31      605.35      6.76 o 
   0   1   7      816.91      841.65      8.60 o 
   1   1   7      595.56      596.38      6.41 o 
   2   1   7      352.40      350.01      4.55 o 
   3   1   7      354.70      335.88      4.94 o 
   4   1   7      131.87      139.61      5.31 o 
   5   1   7      666.46      648.72     10.68 o 
   6   1   7      694.95      706.08     13.04 o 
   7   1   7      338.35      324.67      8.49 o 
   8   1   7       24.90       23.03      2.95 o 
   9   1   7       41.16       35.84      3.68 o 
  10   1   7       53.00       54.96      8.61 o 
 -10   2   7       53.52       47.75     12.49 o 
  -9   2   7        7.40        8.67      2.46 o 
  -8   2   7       81.55       74.14      4.54 o 
  -7   2   7       68.46       61.18      3.88 o 
  -6   2   7       51.61       52.10      3.41 o 
  -5   2   7      295.95      284.75      7.09 o 
  -4   2   7       52.74       53.54      3.07 o 
  -3   2   7     2278.67     2394.70     23.97 o 
  -2   2   7      432.16      470.77      6.86 o 
  -1   2   7      764.42      795.38      8.13 o 
   0   2   7       79.24       78.91      2.28 o 
   1   2   7      765.35      777.85      7.76 o 
   2   2   7      431.06      476.12      5.79 o 
   3   2   7     2281.49     2396.67     21.79 o 
   4   2   7       52.62       49.03      3.03 o 
   5   2   7      296.29      274.38      6.98 o 
   6   2   7       51.86       52.56      3.75 o 
   7   2   7       69.20       66.61      4.40 o 
   8   2   7       81.92       69.29      4.70 o 
   9   2   7        7.51        6.44      2.37 o 
  10   2   7       53.37       35.81     11.10 o 
 -10   3   7       14.16       18.28      5.59 o 
  -9   3   7      111.41      112.67      6.17 o 
  -8   3   7      142.57      143.17      8.87 o 
  -7   3   7       90.80       83.21      4.82 o 
  -6   3   7        2.01        1.36      1.37 o 
  -5   3   7      403.22      392.86      8.05 o 
  -4   3   7     1106.70     1097.21     15.30 o 
  -3   3   7      801.58      779.22      9.34 o 
  -2   3   7      202.73      210.17      3.94 o 
  -1   3   7       40.50       38.98      1.94 o 
   0   3   7      208.21      233.43      3.63 o 
   1   3   7       40.33       39.96      1.84 o 
   2   3   7      203.20      206.22      4.01 o 
   3   3   7      801.17      779.47      9.60 o 
   4   3   7     1106.49     1098.46     15.47 o 
   5   3   7      401.68      397.92      9.25 o 
   6   3   7        1.99        1.24      1.44 o 
   7   3   7       91.24       73.36      4.47 o 
   8   3   7      141.87      138.29      6.52 o 
   9   3   7      111.51      114.39      6.25 o 
  10   3   7       14.28       13.05      8.61 o 
  -9   4   7       10.74       11.61      2.63 o 
  -8   4   7       99.41      109.06      5.88 o 
  -7   4   7      118.93      120.24      5.37 o 
  -6   4   7      260.68      251.64      6.79 o 
  -5   4   7       75.34       67.57      3.68 o 
  -4   4   7     1515.72     1569.61     20.09 o 
  -3   4   7      179.31      184.14      4.37 o 
  -2   4   7      399.52      394.65      5.97 o 
  -1   4   7      250.13      247.29      4.27 o 
   0   4   7      232.61      247.96      3.72 o 
   1   4   7      249.47      255.39      4.27 o 
   2   4   7      399.29      400.62      6.07 o 
   3   4   7      179.48      176.75      4.88 o 
   4   4   7     1515.65     1531.25     20.05 o 
   5   4   7       75.21       68.34      3.74 o 
   6   4   7      260.83      246.75      7.24 o 
   7   4   7      118.69       99.59      5.25 o 
   8   4   7       99.80      118.82      5.95 o 
   9   4   7       10.68       11.00      2.56 o 
 -10   5   7      127.62      148.52     10.55 o 
  -9   5   7       46.84       52.08      4.32 o 
  -8   5   7       60.22       51.34      4.09 o 
  -7   5   7       42.93       37.01      3.14 o 
  -6   5   7      544.04      528.60     15.17 o 
  -5   5   7      931.70      925.59     19.26 o 
  -4   5   7      398.50      387.82      7.77 o 
  -3   5   7      378.71      396.55      6.50 o 
  -2   5   7      559.20      552.71      7.64 o 
  -1   5   7      297.72      280.07      5.29 o 
   0   5   7     1046.99     1061.00     12.43 o 
   1   5   7      297.17      290.72      5.01 o 
   2   5   7      559.59      569.93      8.19 o 
   3   5   7      378.72      402.27      7.89 o 
   4   5   7      398.32      381.38      7.34 o 
   5   5   7      931.23      931.98     14.26 o 
   6   5   7      544.82      515.30     10.05 o 
   7   5   7       42.72       37.30      3.55 o 
   8   5   7       60.66       53.06      6.44 o 
   9   5   7       47.55       46.72      4.97 o 
  -9   6   7      354.00      392.43     12.94 o 
  -8   6   7       14.31       13.57      2.35 o 
  -7   6   7      128.20      129.42      5.56 o 
  -6   6   7      442.71      462.68     14.14 o 
  -5   6   7       28.34       28.33      3.27 o 
  -4   6   7     4347.22     4414.54     57.75 o 
  -3   6   7      357.24      321.34      6.24 o 
  -2   6   7      152.07      131.22      4.04 o 
  -1   6   7      279.00      264.56      5.47 o 
   0   6   7     1615.94     1726.15     20.16 o 
   1   6   7      278.20      256.62      6.18 o 
   2   6   7      152.37      131.30      4.62 o 
   3   6   7      356.62      326.88      6.84 o 
   4   6   7     4346.88     4410.88     49.20 o 
   5   6   7       27.96       27.43      2.72 o 
   6   6   7      442.25      458.05     14.05 o 
   7   6   7      128.78      139.60      6.04 o 
   8   6   7       14.34       11.92      2.24 o 
   9   6   7      353.97      376.64     13.70 o 
  -9   7   7       50.07       52.36      6.57 o 
  -8   7   7       16.15       10.90      3.31 o 
  -7   7   7       87.39      100.99      7.04 o 
  -6   7   7      150.59      148.23      5.51 o 
  -5   7   7      977.45      961.62     16.95 o 
  -4   7   7      629.60      667.15     13.01 o 
  -3   7   7      113.73      108.83      4.16 o 
  -2   7   7      415.04      405.76      7.39 o 
  -1   7   7       10.54       17.54      2.30 o 
   0   7   7      601.94      653.17     10.67 o 
   1   7   7       10.60       17.20      1.68 o 
   2   7   7      415.52      414.36      7.48 o 
   3   7   7      114.45      110.46      4.36 o 
   4   7   7      627.97      677.98     12.17 o 
   5   7   7      976.12      969.18     17.03 o 
   6   7   7      150.02      144.81      5.42 o 
   7   7   7       87.21       98.03      7.49 o 
   8   7   7       16.11       10.53      5.04 o 
   9   7   7       49.68       57.63      6.98 o 
  -9   8   7       83.03      101.88     19.43 o 
  -8   8   7        0.14        2.20      3.14 o 
  -7   8   7        7.60        3.89      2.64 o 
  -6   8   7       74.66       70.69      5.77 o 
  -5   8   7       57.98       54.95      4.65 o 
  -4   8   7      529.88      519.08     11.05 o 
  -3   8   7       31.88       33.21      2.40 o 
  -2   8   7      212.68      210.00      6.10 o 
  -1   8   7      243.94      239.77      6.51 o 
   0   8   7      423.49      417.82      8.19 o 
   1   8   7      242.74      236.38      5.95 o 
   2   8   7      212.49      223.80      5.70 o 
   3   8   7       32.00       30.13      2.60 o 
   4   8   7      528.96      523.59     10.30 o 
   5   8   7       58.35       53.76      3.50 o 
   6   8   7       74.87       61.76      5.37 o 
   7   8   7        7.59        7.97      3.61 o 
   8   8   7        0.16       -0.76      2.95 o 
  -8   9   7       94.98      104.50      8.00 o 
  -7   9   7       64.60       71.60      6.03 o 
  -6   9   7       81.19       95.41      6.56 o 
  -5   9   7      136.49      149.37      7.93 o 
  -4   9   7      177.03      172.33      5.73 o 
  -3   9   7      210.51      202.99      5.58 o 
  -2   9   7      131.59      136.65      4.79 o 
  -1   9   7      332.32      351.34      7.96 o 
   0   9   7       34.36       48.48      3.18 o 
   1   9   7      333.63      356.14      7.68 o 
   2   9   7      131.25      129.78      5.03 o 
   3   9   7      210.87      191.89      6.68 o 
   4   9   7      177.25      171.75      5.74 o 
   5   9   7      136.26      148.21      9.02 o 
   6   9   7       81.06       73.38      5.78 o 
   7   9   7       64.42       67.24      5.91 o 
   8   9   7       95.21       95.89      8.25 o 
  -8  10   7        1.11       -1.24      3.25 o 
  -7  10   7       18.94       19.82      5.73 o 
  -6  10   7      104.35       99.77      6.82 o 
  -5  10   7      101.55      124.19      8.05 o 
  -4  10   7      147.85      148.65      5.67 o 
  -3  10   7      152.23      142.35      6.08 o 
  -2  10   7      142.25      129.36      5.00 o 
  -1  10   7      107.87      102.36      4.69 o 
   0  10   7      292.23      261.83      6.71 o 
   1  10   7      107.78      100.61      4.74 o 
   2  10   7      142.31      128.21      5.11 o 
   3  10   7      152.68      155.82      5.36 o 
   4  10   7      147.68      138.89      6.20 o 
   5  10   7      102.03      131.72     11.22 o 
   6  10   7      104.62       96.00      6.67 o 
   7  10   7       19.10       21.50      4.00 o 
   8  10   7        1.08        5.70      8.05 o 
  -7  11   7       35.31       29.27      5.76 o 
  -6  11   7      126.00      123.84      8.04 o 
  -5  11   7      158.59      166.01     11.25 o 
  -4  11   7       23.56       24.36      3.07 o 
  -3  11   7       36.97       32.08      2.77 o 
  -2  11   7      177.70      186.11      5.88 o 
  -1  11   7      224.08      172.76      6.15 o 
   0  11   7      175.73      170.31      6.35 o 
   1  11   7      223.67      181.94      7.23 o 
   2  11   7      177.19      183.45      6.13 o 
   3  11   7       36.71       30.87      2.73 o 
   4  11   7       23.64       28.30      3.42 o 
   5  11   7      157.38      169.80     12.06 o 
   6  11   7      125.84      135.78      8.03 o 
   7  11   7       35.05       30.34      4.64 o 
  -7  12   7       42.03       40.25      7.22 o 
  -6  12   7        6.08        6.58      4.34 o 
  -5  12   7       29.46       38.76      5.91 o 
  -4  12   7      164.50      154.98      7.39 o 
  -3  12   7      349.17      347.43      7.95 o 
  -2  12   7      476.69      429.18      8.79 o 
  -1  12   7        4.55        1.88      1.60 o 
   0  12   7        2.77        2.89      1.60 o 
   1  12   7        4.47        2.24      1.54 o 
   2  12   7      476.93      425.46      9.37 o 
   3  12   7      349.67      343.13      9.57 o 
   4  12   7      164.85      155.32      7.47 o 
   5  12   7       29.44       32.74      4.70 o 
   6  12   7        6.15        8.22      3.28 o 
   7  12   7       41.66       34.01      5.84 o 
  -6  13   7       29.78       22.76      5.83 o 
  -5  13   7       37.83       40.61      8.20 o 
  -4  13   7       20.66       20.30      3.34 o 
  -3  13   7       83.97       91.41      6.12 o 
  -2  13   7      498.34      472.30     10.00 o 
  -1  13   7       59.78       48.00      3.55 o 
   0  13   7       44.73       39.27      3.62 o 
   1  13   7       58.98       49.39      4.11 o 
   2  13   7      498.18      477.54     10.19 o 
   3  13   7       83.87       88.57      4.11 o 
   4  13   7       20.91       19.91      3.34 o 
   5  13   7       37.82       40.18      6.00 o 
   6  13   7       30.07       31.05     12.63 o 
  -5  14   7       23.67       20.82      5.83 o 
  -4  14   7        9.45        9.69      3.43 o 
  -3  14   7       36.08       32.88      3.71 o 
  -2  14   7       74.17       67.78      4.28 o 
  -1  14   7       77.23       77.51      4.70 o 
   0  14   7       15.99       13.48      2.30 o 
   1  14   7       77.57       63.14      4.32 o 
   2  14   7       74.06       73.26      5.75 o 
   3  14   7       36.20       27.21      3.57 o 
   4  14   7        9.53        3.79      2.93 o 
   5  14   7       23.72       23.36      5.05 o 
  -5  15   7      189.74      256.50     29.98 o 
  -4  15   7       34.72       71.62     15.55 o 
  -3  15   7      149.42      144.29      7.62 o 
  -2  15   7       54.90       52.34      4.21 o 
  -1  15   7        5.32        5.93      2.32 o 
   0  15   7       19.46       24.29      3.08 o 
   1  15   7        5.37        9.78      2.42 o 
   2  15   7       54.75       51.59      3.96 o 
   3  15   7      149.54      146.27      8.00 o 
   4  15   7       34.77       36.45     13.19 o 
   5  15   7      189.22      227.36     28.59 o 
  -3  16   7        3.82        9.16      9.16 o 
  -2  16   7       84.06       90.86      7.31 o 
  -1  16   7      117.66      129.68      8.53 o 
   0  16   7      126.43      131.79      7.70 o 
   1  16   7      117.36      128.32      7.44 o 
   2  16   7       84.02       86.39      7.68 o 
   3  16   7        3.85       -5.55      7.22 o 
   0   0   8      646.69      682.93     10.81 o 
   1   0   8     2311.73     2323.75     21.13 o 
   2   0   8      460.37      500.95      6.01 o 
   3   0   8      293.34      296.25      6.23 o 
   4   0   8     1191.06     1150.05     16.10 o 
   5   0   8      359.80      377.95      8.69 o 
   6   0   8      695.10      639.98     12.54 o 
   7   0   8       14.25        6.16      2.00 o 
   8   0   8      108.59      107.39      6.90 o 
   9   0   8       17.62       16.83      2.86 o 
 -10   1   8       24.35       38.59     11.38 o 
  -9   1   8       22.76       21.98      4.17 o 
  -8   1   8       15.54       17.17      2.68 o 
  -7   1   8      167.20      168.59      9.37 o 
  -6   1   8      380.21      378.63      9.09 o 
  -5   1   8      154.45      140.46      5.45 o 
  -4   1   8      275.61      281.09      6.42 o 
  -3   1   8       20.47       24.08      2.08 o 
  -2   1   8        5.47        6.31      0.87 o 
  -1   1   8      447.37      463.29      5.90 o 
   0   1   8      360.83      383.22      5.19 o 
   1   1   8      446.99      464.91      5.59 o 
   2   1   8        5.41        4.14      0.76 o 
   3   1   8       20.14       23.60      1.87 o 
   4   1   8      275.11      283.64      7.03 o 
   5   1   8      154.63      149.94      6.16 o 
   6   1   8      381.58      375.82      9.79 o 
   7   1   8      168.12      168.58      7.20 o 
   8   1   8       15.50        8.42      2.28 o 
   9   1   8       22.47       24.22      3.22 o 
  10   1   8       24.20       15.55      9.72 o 
 -10   2   8       25.27       36.37     10.55 o 
  -9   2   8       85.63       79.05      5.41 o 
  -8   2   8      337.95      331.46     11.98 o 
  -7   2   8       36.88       31.36      4.12 o 
  -6   2   8      203.54      210.45      7.67 o 
  -5   2   8      662.05      652.37     13.08 o 
  -4   2   8      591.82      595.58     10.24 o 
  -3   2   8      180.11      185.03      4.86 o 
  -2   2   8      298.72      296.54      5.31 o 
  -1   2   8      445.29      449.69      5.85 o 
   0   2   8     2196.08     2256.73     20.44 o 
   1   2   8      445.51      457.83      5.47 o 
   2   2   8      299.09      315.16      5.26 o 
   3   2   8      180.82      174.25      4.80 o 
   4   2   8      593.14      596.82     10.39 o 
   5   2   8      661.95      662.35     12.20 o 
   6   2   8      203.61      200.38      6.93 o 
   7   2   8       36.74       32.41      3.23 o 
   8   2   8      338.38      344.65      9.50 o 
   9   2   8       85.40       81.85      5.41 o 
  10   2   8       25.32       43.31     12.49 o 
 -10   3   8      105.80       92.44     16.93 o 
  -9   3   8        4.02        4.46      2.47 o 
  -8   3   8       30.77       31.31      3.43 o 
  -7   3   8       92.88       75.14      4.49 o 
  -6   3   8      117.87      122.05      5.35 o 
  -5   3   8       45.12       47.32      3.23 o 
  -4   3   8        3.97        3.89      1.38 o 
  -3   3   8      100.89      116.76      4.19 o 
  -2   3   8      433.15      434.98      6.83 o 
  -1   3   8      486.63      498.42      7.09 o 
   0   3   8     3280.75     3496.11     28.93 o 
   1   3   8      486.59      517.29      7.66 o 
   2   3   8      431.89      432.41      6.93 o 
   3   3   8      101.07      106.91      4.61 o 
   4   3   8        3.99        1.23      1.27 o 
   5   3   8       45.41       43.62      3.51 o 
   6   3   8      117.67      116.57      5.61 o 
   7   3   8       93.10       77.75      4.85 o 
   8   3   8       30.73       31.27      3.46 o 
   9   3   8        3.94        0.11      2.09 o 
  10   3   8      106.19      117.98     19.15 o 
  -9   4   8        4.43        8.44      2.91 o 
  -8   4   8       11.41        8.94      2.23 o 
  -7   4   8       61.72       56.21      4.04 o 
  -6   4   8      258.07      266.74      8.68 o 
  -5   4   8      366.61      361.09      7.94 o 
  -4   4   8      738.17      722.91     11.73 o 
  -3   4   8      441.78      430.14      7.18 o 
  -2   4   8      221.86      230.66      4.76 o 
  -1   4   8      164.25      179.17      4.10 o 
   0   4   8       63.81       65.92      2.51 o 
   1   4   8      164.18      171.98      3.81 o 
   2   4   8      221.25      230.13      4.97 o 
   3   4   8      441.72      451.21      6.94 o 
   4   4   8      738.59      693.20     11.64 o 
   5   4   8      366.97      362.36     10.61 o 
   6   4   8      258.70      252.87     11.32 o 
   7   4   8       61.48       60.14      4.18 o 
   8   4   8       11.42       10.72      2.22 o 
   9   4   8        4.49        2.97      2.39 o 
  -9   5   8       26.65       28.83      3.99 o 
  -8   5   8       63.33       81.44      6.61 o 
  -7   5   8      103.10       97.81      5.52 o 
  -6   5   8       17.22       13.24      3.02 o 
  -5   5   8       96.79       91.06      4.90 o 
  -4   5   8       46.91       43.60      3.99 o 
  -3   5   8       77.43       77.21      3.54 o 
  -2   5   8      620.54      655.26      9.35 o 
  -1   5   8      195.30      220.52      5.02 o 
   0   5   8      662.98      636.73      9.72 o 
   1   5   8      195.47      215.23      4.85 o 
   2   5   8      619.83      636.08      9.22 o 
   3   5   8       77.52       77.12      3.33 o 
   4   5   8       47.32       51.61      4.63 o 
   5   5   8       97.19       96.26      5.76 o 
   6   5   8       17.12       16.89      2.47 o 
   7   5   8      102.59       93.28      5.59 o 
   8   5   8       63.24       62.43      4.70 o 
   9   5   8       26.54       23.63      3.36 o 
  -9   6   8        0.40       -2.81      4.03 o 
  -8   6   8       99.26      100.13      5.80 o 
  -7   6   8       81.90       84.10      5.28 o 
  -6   6   8      277.93      269.71     10.87 o 
  -5   6   8      352.70      347.07      9.15 o 
  -4   6   8      215.06      220.99      8.13 o 
  -3   6   8     1258.04     1253.59     17.24 o 
  -2   6   8      426.14      423.53      7.61 o 
  -1   6   8     1030.00     1011.72     13.65 o 
   0   6   8     1111.02     1131.90     14.85 o 
   1   6   8     1027.89     1008.30     13.74 o 
   2   6   8      427.25      434.37      8.18 o 
   3   6   8     1257.28     1238.65     17.23 o 
   4   6   8      215.44      203.56      7.34 o 
   5   6   8      352.68      348.55     12.54 o 
   6   6   8      278.54      256.44     11.17 o 
   7   6   8       81.93       85.26      7.13 o 
   8   6   8       99.05       89.13      5.42 o 
   9   6   8        0.40        0.05      6.20 o 
  -9   7   8       49.58       49.41     15.82 o 
  -8   7   8       29.12       18.53      4.03 o 
  -7   7   8       58.35       52.81      3.96 o 
  -6   7   8       76.34       71.37      7.28 o 
  -5   7   8        9.56       13.15      2.24 o 
  -4   7   8       16.54       15.18      2.47 o 
  -3   7   8      241.06      243.01      6.81 o 
  -2   7   8      136.71      143.11      4.83 o 
  -1   7   8      401.12      376.04      7.26 o 
   0   7   8      404.29      439.82      8.04 o 
   1   7   8      400.75      372.09      7.78 o 
   2   7   8      137.28      144.32      5.18 o 
   3   7   8      240.84      232.95      7.59 o 
   4   7   8       16.73       19.02      2.47 o 
   5   7   8        9.51       12.32      2.27 o 
   6   7   8       76.73       65.33      4.47 o 
   7   7   8       58.57       59.88      4.36 o 
   8   7   8       29.13       26.30      5.06 o 
  -8   8   8       14.12       17.91      4.31 o 
  -7   8   8       84.94       90.34      7.22 o 
  -6   8   8      211.90      215.08      8.25 o 
  -5   8   8      121.66      113.23      5.79 o 
  -4   8   8      318.47      313.06      8.57 o 
  -3   8   8      668.33      701.71     13.25 o 
  -2   8   8      850.04      836.67     12.45 o 
  -1   8   8      102.58      104.82      4.37 o 
   0   8   8      147.85      152.24      5.37 o 
   1   8   8      101.77      106.93      4.72 o 
   2   8   8      851.07      824.09     13.34 o 
   3   8   8      669.62      690.91     11.71 o 
   4   8   8      318.11      316.90      7.96 o 
   5   8   8      122.16      109.79      5.30 o 
   6   8   8      211.18      210.71      6.78 o 
   7   8   8       85.12       83.18      6.58 o 
   8   8   8       14.09       12.45      4.00 o 
  -8   9   8       45.52       48.85      5.79 o 
  -7   9   8      131.04      123.47      8.35 o 
  -6   9   8       51.30       57.46      5.27 o 
  -5   9   8      261.13      254.91      8.00 o 
  -4   9   8       17.26       18.00      2.67 o 
  -3   9   8      189.14      185.85      6.02 o 
  -2   9   8      144.88      138.21      6.27 o 
  -1   9   8      164.18      155.57      5.55 o 
   0   9   8      236.28      257.05      6.70 o 
   1   9   8      164.52      165.09      6.48 o 
   2   9   8      145.08      136.45      6.81 o 
   3   9   8      190.09      175.48      5.93 o 
   4   9   8       17.19       17.28      2.28 o 
   5   9   8      260.91      264.23     12.10 o 
   6   9   8       51.58       49.46      5.69 o 
   7   9   8      130.86      117.84      8.04 o 
   8   9   8       45.31       46.44     15.96 o 
  -7  10   8       12.56        8.57      4.33 o 
  -6  10   8       97.10       92.39      6.91 o 
  -5  10   8       36.56       39.22      6.76 o 
  -4  10   8      367.18      387.17      9.66 o 
  -3  10   8       12.22       12.53      2.04 o 
  -2  10   8       48.77       54.24      3.37 o 
  -1  10   8      156.49      141.01      5.41 o 
   0  10   8        5.33        3.51      1.64 o 
   1  10   8      156.66      142.81      6.02 o 
   2  10   8       48.70       53.31      3.53 o 
   3  10   8       12.27       11.58      2.08 o 
   4  10   8      366.67      377.21     13.74 o 
   5  10   8       36.55       38.64      4.42 o 
   6  10   8       96.93      104.67      8.37 o 
   7  10   8       12.43       10.87      4.04 o 
   8  10   8        9.84       33.87     14.99 o 
  -7  11   8        0.64       -2.46      3.59 o 
  -6  11   8       35.86       40.60      5.97 o 
  -5  11   8       18.64       16.48      3.77 o 
  -4  11   8       94.22      102.55      4.83 o 
  -3  11   8       28.99       26.28      2.69 o 
  -2  11   8       99.87       88.48      5.14 o 
  -1  11   8       58.06       63.21      3.70 o 
   0  11   8       24.79       13.59      2.13 o 
   1  11   8       58.06       67.48      4.15 o 
   2  11   8       99.85       87.29      4.88 o 
   3  11   8       28.66       28.41      2.81 o 
   4  11   8       94.19       92.99      5.58 o 
   5  11   8       18.64       17.65      3.73 o 
   6  11   8       35.91       32.14      8.85 o 
   7  11   8        0.62        3.48      3.66 o 
  -6  12   8       21.79       26.98      4.62 o 
  -5  12   8      130.52      134.01     13.50 o 
  -4  12   8       33.85       40.15      4.67 o 
  -3  12   8       50.23       45.97      3.56 o 
  -2  12   8       54.44       48.51      3.75 o 
  -1  12   8       48.99       36.66      3.14 o 
   0  12   8        0.23        0.76      1.59 o 
   1  12   8       49.06       39.30      3.38 o 
   2  12   8       54.63       52.55      3.72 o 
   3  12   8       50.60       47.86      3.49 o 
   4  12   8       33.78       30.41      3.85 o 
   5  12   8      129.93      110.62      8.48 o 
   6  12   8       21.61       26.87      5.03 o 
  -5  13   8        9.51       11.26      4.07 o 
  -4  13   8       80.62       78.44      6.83 o 
  -3  13   8       17.56       26.47      3.23 o 
  -2  13   8      173.55      155.80      6.20 o 
  -1  13   8      136.83      126.26      5.95 o 
   0  13   8      143.05      115.36      5.69 o 
   1  13   8      135.98      132.62      6.00 o 
   2  13   8      174.16      142.07      6.27 o 
   3  13   8       17.76       21.25      2.55 o 
   4  13   8       80.28       76.41      6.01 o 
   5  13   8        9.64        7.41      3.96 o 
  -4  14   8       81.26       82.89      7.42 o 
  -3  14   8       25.32       24.11      2.84 o 
  -2  14   8      115.95      117.18      6.33 o 
  -1  14   8      168.71      170.42      7.15 o 
   0  14   8       30.02       28.61      3.92 o 
   1  14   8      168.62      169.43      7.16 o 
   2  14   8      116.66      116.61      5.77 o 
   3  14   8       25.52       28.38      2.84 o 
   4  14   8       81.43       64.84      5.88 o 
  -4  15   8        7.86       -2.78      7.50 o 
  -3  15   8       11.48        8.54      4.53 o 
  -2  15   8       38.55       37.63      3.68 o 
  -1  15   8       36.08       44.91      4.38 o 
   0  15   8       25.21       26.90      3.29 o 
   1  15   8       36.22       40.75      3.78 o 
   2  15   8       38.36       34.61      4.00 o 
   3  15   8       11.56        8.24      5.28 o 
   4  15   8        7.81        2.50      9.99 o 
  -3  16   8      178.22      243.46     24.71 o 
  -2  16   8       66.06       60.47      9.85 o 
  -1  16   8       20.01       20.82      8.05 o 
   0  16   8       16.89       24.98      8.88 o 
   2  16   8       66.42       60.52     13.60 o 
   3  16   8      178.27      177.94     21.65 o 
   1   0   9      525.30      519.96      6.32 o 
   2   0   9      338.44      340.67      5.38 o 
   3   0   9     2305.83     2427.29     31.19 o 
   4   0   9      834.56      870.68     14.68 o 
   5   0   9       17.45       19.32      2.47 o 
   6   0   9       33.07       24.88      2.83 o 
   7   0   9      335.83      283.24      8.66 o 
   8   0   9      119.60      108.77      6.14 o 
   9   0   9        0.38       -2.42      2.42 o 
  -9   1   9        5.10        1.87      2.53 o 
  -8   1   9       10.34        5.84      3.48 o 
  -7   1   9       48.68       54.97      5.11 o 
  -6   1   9      121.10       91.19      5.96 o 
  -5   1   9       60.31       67.30      4.38 o 
  -4   1   9        9.03       12.57      1.87 o 
  -3   1   9      104.47      103.76      4.36 o 
  -2   1   9      522.79      524.02      7.40 o 
  -1   1   9      588.40      616.08      7.42 o 
   0   1   9     1704.33     1743.60     15.44 o 
   1   1   9      587.48      613.49      7.34 o 
   2   1   9      522.14      524.19     10.67 o 
   3   1   9      105.15      106.57      4.55 o 
   4   1   9        8.93       10.83      1.85 o 
   5   1   9       60.00       71.21      5.29 o 
   6   1   9      121.40       94.80      5.28 o 
   7   1   9       47.82       44.06      4.59 o 
   8   1   9       10.36       11.35      2.58 o 
   9   1   9        5.13        5.98      2.65 o 
  -9   2   9       23.57       29.60      3.71 o 
  -8   2   9      161.95      146.78      7.10 o 
  -7   2   9      342.07      321.21      9.07 o 
  -6   2   9       11.70       10.19      3.38 o 
  -5   2   9      297.96      304.04     13.12 o 
  -4   2   9        2.88        3.42      1.40 o 
  -3   2   9       80.09       78.25      5.36 o 
  -2   2   9      928.86      904.02     11.53 o 
  -1   2   9      573.93      586.91      8.61 o 
   0   2   9      326.60      299.89      4.67 o 
   1   2   9      573.18      603.35      7.79 o 
   2   2   9      927.55      923.31     11.09 o 
   3   2   9       80.31       79.29      3.97 o 
   4   2   9        2.79        2.11      1.42 o 
   5   2   9      297.76      290.40      7.75 o 
   6   2   9       11.78        8.56      2.14 o 
   7   2   9      341.92      319.65      8.91 o 
   8   2   9      161.14      149.64      7.24 o 
   9   2   9       23.75       26.73      3.63 o 
  -9   3   9       37.69       31.02      3.96 o 
  -8   3   9      170.63      175.94      9.04 o 
  -7   3   9       89.46      101.23      5.61 o 
  -6   3   9        6.33        4.89      1.95 o 
  -5   3   9      346.96      361.70     12.63 o 
  -4   3   9      152.15      152.45      5.70 o 
  -3   3   9      129.41      119.78      4.86 o 
  -2   3   9       99.34      106.02      3.63 o 
  -1   3   9      290.72      281.29      5.42 o 
   0   3   9      330.08      319.01      5.94 o 
   1   3   9      290.84      292.35      5.17 o 
   2   3   9       98.78      102.67      3.44 o 
   3   3   9      129.79      122.61      4.67 o 
   4   3   9      152.70      152.87      5.80 o 
   5   3   9      347.00      358.39      8.39 o 
   6   3   9        6.31        6.33      1.97 o 
   7   3   9       89.57       97.12      5.83 o 
   8   3   9      170.33      172.57      7.72 o 
   9   3   9       37.58       38.52      4.00 o 
  -9   4   9       96.31      105.07      8.40 o 
  -8   4   9       12.23       15.01      2.93 o 
  -7   4   9       24.20       20.72      3.04 o 
  -6   4   9       82.37       79.50      4.58 o 
  -5   4   9      168.51      154.75      6.30 o 
  -4   4   9      664.82      685.13     12.37 o 
  -3   4   9      663.42      651.43     11.14 o 
  -2   4   9      451.78      419.70      7.62 o 
  -1   4   9      691.08      664.00     10.74 o 
   0   4   9      357.14      376.31      7.44 o 
   1   4   9      690.74      667.30      9.88 o 
   2   4   9      451.63      433.25      7.22 o 
   3   4   9      662.83      663.07     13.85 o 
   4   4   9      663.29      668.12     11.63 o 
   5   4   9      169.08      158.28      6.10 o 
   6   4   9       82.52       78.75      4.75 o 
   7   4   9       24.16       16.54      2.65 o 
   8   4   9       12.28        8.81      2.67 o 
   9   4   9       96.65      101.89      7.08 o 
  -9   5   9       82.49       82.72      9.49 o 
  -8   5   9       79.40       81.78      5.82 o 
  -7   5   9      244.85      230.74      8.24 o 
  -6   5   9      151.56      155.76      6.88 o 
  -5   5   9       66.59       64.02      4.29 o 
  -4   5   9     4295.01     4277.74     64.20 o 
  -3   5   9     1226.46     1208.26     18.36 o 
  -2   5   9     1245.50     1280.47     17.60 o 
  -1   5   9      365.37      359.28      8.55 o 
   0   5   9      248.39      260.73      6.15 o 
   1   5   9      366.67      359.61      7.42 o 
   2   5   9     1245.35     1265.56     16.22 o 
   3   5   9     1226.57     1197.21     17.00 o 
   4   5   9     4292.23     4275.52     52.29 o 
   5   5   9       66.61       59.94      4.13 o 
   6   5   9      151.31      139.36      6.50 o 
   7   5   9      244.59      227.05      8.54 o 
   8   5   9       79.36       81.63      5.71 o 
   9   5   9       82.53       91.13      9.05 o 
  -9   6   9       27.37       32.76      7.22 o 
  -8   6   9       24.02       30.03      3.79 o 
  -7   6   9       20.03       24.19      3.31 o 
  -6   6   9      113.95       99.97      5.88 o 
  -5   6   9       28.66       24.31      3.01 o 
  -4   6   9      343.21      324.48      9.85 o 
  -3   6   9      537.71      537.32     11.92 o 
  -2   6   9      156.70      162.53      4.97 o 
  -1   6   9      344.82      344.69      6.94 o 
   0   6   9      132.33      143.92      5.03 o 
   1   6   9      344.31      337.37      8.93 o 
   2   6   9      155.71      168.99      5.73 o 
   3   6   9      538.17      526.63      9.17 o 
   4   6   9      342.82      341.66      9.14 o 
   5   6   9       29.05       24.26      2.99 o 
   6   6   9      114.24      113.68      9.59 o 
   7   6   9       19.90       22.35      3.33 o 
   8   6   9       23.86       21.96      3.35 o 
   9   6   9       27.40       30.54      5.83 o 
  -8   7   9        2.37        4.49      3.43 o 
  -7   7   9      188.79      198.51      8.80 o 
  -6   7   9       91.43       94.48      5.72 o 
  -5   7   9       79.06       79.67      5.07 o 
  -4   7   9      966.50      972.47     19.66 o 
  -3   7   9      598.00      616.24     11.92 o 
  -2   7   9      582.34      587.53      9.92 o 
  -1   7   9       33.67       32.87      2.56 o 
   0   7   9     1037.63     1051.59     14.71 o 
   1   7   9       33.43       33.69      2.62 o 
   2   7   9      582.19      597.29     12.06 o 
   3   7   9      597.14      611.03     13.22 o 
   4   7   9      965.60      964.30     17.82 o 
   5   7   9       78.72       72.97      5.89 o 
   6   7   9       91.06       99.93      5.75 o 
   7   7   9      188.90      192.49      8.14 o 
   8   7   9        2.40        1.46      2.46 o 
  -8   8   9       67.22       70.73      7.57 o 
  -7   8   9        0.61       -2.61      2.61 o 
  -6   8   9      218.39      207.33      7.59 o 
  -5   8   9      109.22      117.75      6.56 o 
  -4   8   9      286.50      263.77      9.20 o 
  -3   8   9      183.18      185.74      6.05 o 
  -2   8   9      141.47      134.99      5.16 o 
  -1   8   9       39.64       40.70      2.87 o 
   0   8   9      123.45      131.13      5.12 o 
   1   8   9       39.87       39.35      2.84 o 
   2   8   9      141.37      134.84      5.92 o 
   3   8   9      183.72      177.57      6.39 o 
   4   8   9      287.39      253.58      9.01 o 
   5   8   9      109.20      112.07      8.09 o 
   6   8   9      218.33      199.25      7.28 o 
   7   8   9        0.63       -0.08      2.19 o 
   8   8   9       66.93       74.62     12.35 o 
  -8   9   9      103.25      100.77     18.88 o 
  -7   9   9       38.16       35.61      5.29 o 
  -6   9   9        6.65        7.20      2.92 o 
  -5   9   9       18.92       24.18      3.23 o 
  -4   9   9       34.19       27.28      3.22 o 
  -3   9   9       23.39       24.16      2.63 o 
  -2   9   9       35.09       35.96      3.03 o 
  -1   9   9      140.88      131.22      5.25 o 
   0   9   9       89.75       85.87      4.26 o 
   1   9   9      141.05      135.76      5.38 o 
   2   9   9       35.07       33.13      2.92 o 
   3   9   9       23.28       26.00      2.87 o 
   4   9   9       33.93       26.86      3.75 o 
   5   9   9       18.73       20.40      4.02 o 
   6   9   9        6.70        8.48      1.90 o 
   7   9   9       38.09       43.81      5.45 o 
   8   9   9      102.58      144.35     23.60 o 
  -7  10   9        9.53        8.16      4.10 o 
  -6  10   9       10.44        7.93      3.31 o 
  -5  10   9      259.94      275.53     10.06 o 
  -4  10   9      136.60      144.58      6.55 o 
  -3  10   9      407.86      418.12      9.23 o 
  -2  10   9      262.71      265.40      6.81 o 
  -1  10   9      399.69      398.91      8.38 o 
   0  10   9      386.26      366.62      8.04 o 
   1  10   9      399.31      384.45      8.89 o 
   2  10   9      263.12      258.14      7.49 o 
   3  10   9      407.03      420.17     10.55 o 
   4  10   9      136.15      131.69      6.30 o 
   5  10   9      260.47      285.33     12.34 o 
   6  10   9       10.41        6.66      4.38 o 
   7  10   9        9.52        4.90      4.44 o 
  -6  11   9       77.65       96.49     11.90 o 
  -5  11   9       78.90       72.63      8.29 o 
  -4  11   9        6.40        6.05      2.27 o 
  -3  11   9       29.22       29.90      2.97 o 
  -2  11   9       18.62       22.71      2.52 o 
  -1  11   9       62.53       56.15      3.60 o 
   0  11   9       62.91       48.44      3.44 o 
   1  11   9       62.39       59.79      4.07 o 
   2  11   9       18.59       23.21      2.62 o 
   3  11   9       28.70       31.37      3.08 o 
   4  11   9        6.51        7.59      2.67 o 
   5  11   9       79.18       62.41      6.55 o 
   6  11   9       77.93       85.41      7.95 o 
  -6  12   9       51.13       70.23     16.66 o 
  -5  12   9       85.61       90.95      8.33 o 
  -4  12   9      112.65      100.81      5.32 o 
  -3  12   9      207.56      196.57      7.12 o 
  -2  12   9      212.24      201.90      7.25 o 
  -1  12   9      107.11       88.73      4.64 o 
   0  12   9       21.07       14.49      2.41 o 
   1  12   9      107.21       99.07      5.31 o 
   2  12   9      212.15      195.62      6.99 o 
   3  12   9      208.14      204.12      7.07 o 
   4  12   9      112.55      106.11      5.41 o 
   5  12   9       85.92      100.49     12.50 o 
  -5  13   9        5.97        3.59      4.17 o 
  -4  13   9       22.93       16.82      3.95 o 
  -3  13   9       10.42       10.09      3.11 o 
  -2  13   9      115.92      129.92      6.28 o 
  -1  13   9       89.17       86.53      6.51 o 
   0  13   9        0.07        0.93      1.81 o 
   1  13   9       89.03       93.32      6.74 o 
   2  13   9      115.30      146.74      6.56 o 
   3  13   9       10.53        9.97      2.30 o 
   4  13   9       23.06       19.05      3.87 o 
   5  13   9        6.10        9.72      5.27 o 
  -4  14   9       54.10       32.48     13.05 o 
  -3  14   9      105.96      118.32      8.69 o 
  -2  14   9        9.56       11.22      2.71 o 
  -1  14   9        6.35        5.42      2.25 o 
   0  14   9        0.00        4.28      2.20 o 
   1  14   9        6.32        7.94      2.92 o 
   2  14   9        9.51        9.75      2.40 o 
   3  14   9      105.87      113.07      7.16 o 
   4  14   9       54.17       70.23     15.55 o 
  -2  15   9       68.84       65.63      7.53 o 
  -1  15   9       48.96       53.76      4.61 o 
   0  15   9       52.69       48.14      5.01 o 
   1  15   9       49.25       53.61      4.65 o 
   2  15   9       68.70       59.85      6.09 o 
   3  15   9       38.42       49.41      5.83 o 
  -1  16   9       50.83       50.25     12.77 o 
   0   0  10      517.10      597.31     13.61 o 
   1   0  10      269.04      270.91      4.42 o 
   2   0  10      410.05      422.11      7.53 o 
   3   0  10      156.62      138.65      5.79 o 
   4   0  10      150.01      136.10      6.02 o 
   5   0  10      177.45      165.06      6.92 o 
   6   0  10       42.91       37.92      3.57 o 
   7   0  10       97.20       98.19      5.85 o 
   8   0  10       34.96       36.04      3.84 o 
   9   0  10       56.57       57.65      5.10 o 
  -9   1  10       22.71       28.95      3.92 o 
  -8   1  10       48.48       45.99      4.20 o 
  -7   1  10       13.60        8.39      2.63 o 
  -6   1  10      304.22      321.52     10.13 o 
  -5   1  10      285.14      280.75      8.52 o 
  -4   1  10       14.40       15.51      2.17 o 
  -3   1  10       76.77       69.42      4.08 o 
  -2   1  10      555.46      559.10      8.91 o 
  -1   1  10      538.66      563.45      7.61 o 
   0   1  10      837.06      926.00      9.69 o 
   1   1  10      539.39      551.67      7.90 o 
   2   1  10      553.48      572.02      9.11 o 
   3   1  10       76.21       70.87      3.84 o 
   4   1  10       14.40       12.15      2.16 o 
   5   1  10      284.68      280.06      8.55 o 
   6   1  10      303.90      315.04      8.72 o 
   7   1  10       13.66       10.84      2.62 o 
   8   1  10       48.49       51.58      4.45 o 
   9   1  10       22.79       26.65      3.90 o 
  -9   2  10      247.09      260.94     10.36 o 
  -8   2  10       32.62       29.00      3.48 o 
  -7   2  10      156.47      151.86      7.17 o 
  -6   2  10      357.55      334.41     12.95 o 
  -5   2  10      145.65      139.65      6.31 o 
  -4   2  10     1313.95     1284.50     21.89 o 
  -3   2  10      171.78      175.30      6.27 o 
  -2   2  10       40.12       35.66      2.78 o 
  -1   2  10      268.08      252.14      5.60 o 
   0   2  10      114.42       95.26      3.74 o 
   1   2  10      268.29      253.10      4.93 o 
   2   2  10       40.47       43.15      2.49 o 
   3   2  10      171.63      183.84      5.97 o 
   4   2  10     1314.18     1297.26     18.59 o 
   5   2  10      145.78      117.84      5.82 o 
   6   2  10      358.72      338.65      9.05 o 
   7   2  10      156.39      157.08      7.26 o 
   8   2  10       32.40       31.94      3.67 o 
   9   2  10      247.59      289.05     11.76 o 
  -9   3  10        5.46       11.10      9.16 o 
  -8   3  10       14.77        9.88      2.81 o 
  -7   3  10      117.83      109.72      6.96 o 
  -6   3  10      261.04      241.05      8.29 o 
  -5   3  10       27.12       29.48      3.08 o 
  -4   3  10      498.63      474.77      9.55 o 
  -3   3  10      439.00      414.21      8.53 o 
  -2   3  10      184.81      201.51      5.28 o 
  -1   3  10     1156.03     1131.27     16.29 o 
   0   3  10       40.56       39.96      2.72 o 
   1   3  10     1155.98     1147.39     15.15 o 
   2   3  10      184.55      192.95      5.20 o 
   3   3  10      438.10      425.33      8.65 o 
   4   3  10      499.99      487.97      9.76 o 
   5   3  10       26.97       32.24      3.85 o 
   6   3  10      261.08      246.94      8.81 o 
   7   3  10      117.70      112.55      6.12 o 
   8   3  10       14.71        8.10      2.51 o 
   9   3  10        5.61        7.95      5.96 o 
  -9   4  10        4.63        9.44      8.88 o 
  -8   4  10       39.97       37.34      4.76 o 
  -7   4  10      112.97      107.55      6.59 o 
  -6   4  10      129.32      124.06      6.88 o 
  -5   4  10       63.34       60.53      4.34 o 
  -4   4  10       44.43       44.69      3.66 o 
  -3   4  10      301.67      299.45      8.51 o 
  -2   4  10      429.25      440.34      9.36 o 
  -1   4  10      169.42      177.49      6.11 o 
   0   4  10       43.48       44.90      2.97 o 
   1   4  10      169.20      170.83      6.94 o 
   2   4  10      428.70      425.57      8.46 o 
   3   4  10      302.15      291.05      7.69 o 
   4   4  10       44.44       50.89      3.89 o 
   5   4  10       63.19       65.83      4.47 o 
   6   4  10      129.62      120.20      8.16 o 
   7   4  10      113.20      116.91      6.88 o 
   8   4  10       39.99       45.28      4.62 o 
   9   4  10        4.76        2.94      6.11 o 
  -9   5  10        9.71       -5.27      7.22 o 
  -8   5  10       35.88       38.12      5.38 o 
  -7   5  10       73.98       70.45      5.36 o 
  -6   5  10      137.41      143.15      7.39 o 
  -5   5  10      463.11      481.35     13.19 o 
  -4   5  10      269.88      262.65     10.72 o 
  -3   5  10     1405.48     1403.29     23.28 o 
  -2   5  10      494.07      498.09     10.36 o 
  -1   5  10      104.70       97.42      4.45 o 
   0   5  10      165.75      169.03      5.62 o 
   1   5  10      104.85       95.39      6.32 o 
   2   5  10      493.98      496.54      9.50 o 
   3   5  10     1404.51     1384.06     21.08 o 
   4   5  10      269.52      239.57      8.18 o 
   5   5  10      462.42      468.59     11.72 o 
   6   5  10      137.46      150.52      7.69 o 
   7   5  10       73.76       66.25      5.34 o 
   8   5  10       35.63       31.41      4.06 o 
   9   5  10        9.59       -6.94      6.94 o 
  -8   6  10       44.56       49.20      5.35 o 
  -7   6  10       21.04       18.37      3.25 o 
  -6   6  10      510.85      524.21     18.80 o 
  -5   6  10       75.86       78.03      5.33 o 
  -4   6  10      242.91      238.83      9.04 o 
  -3   6  10      759.50      745.73     15.29 o 
  -2   6  10      966.17      946.72     14.88 o 
  -1   6  10       63.16       56.21      3.43 o 
   0   6  10      249.45      239.72      6.23 o 
   1   6  10       63.78       55.25      3.44 o 
   2   6  10      965.62      981.76     16.75 o 
   3   6  10      761.27      772.86     18.24 o 
   4   6  10      242.20      227.25      8.00 o 
   5   6  10       76.52       74.97      5.20 o 
   6   6  10      512.47      481.62     14.16 o 
   7   6  10       20.99       20.01      3.49 o 
   8   6  10       44.54       54.05      5.15 o 
  -8   7  10       37.99       40.51     10.83 o 
  -7   7  10      159.85      174.05      8.00 o 
  -6   7  10        9.51        8.97      2.61 o 
  -5   7  10      272.83      262.77     11.39 o 
  -4   7  10       41.36       47.08      4.45 o 
  -3   7  10     1864.28     1804.21     28.89 o 
  -2   7  10      176.38      193.01      6.43 o 
  -1   7  10       41.96       45.08      3.06 o 
   0   7  10       64.79       62.68      3.54 o 
   1   7  10       41.61       41.12      3.12 o 
   2   7  10      176.67      175.37      6.44 o 
   3   7  10     1865.75     1828.74     28.97 o 
   4   7  10       41.23       40.80      4.21 o 
   5   7  10      272.64      257.89      8.86 o 
   6   7  10        9.50        5.93      2.35 o 
   7   7  10      159.77      168.83     11.26 o 
   8   7  10       38.04       41.49      5.41 o 
  -8   8  10       37.70       57.19     15.27 o 
  -7   8  10       32.53       31.70      3.93 o 
  -6   8  10      116.55      118.69      6.48 o 
  -5   8  10      171.45      170.89      8.49 o 
  -4   8  10      575.38      600.75     19.11 o 
  -3   8  10      857.97      845.59     16.89 o 
  -2   8  10       49.35       39.03      3.16 o 
  -1   8  10      817.59      785.93     12.58 o 
   0   8  10        1.52       -0.56      1.25 o 
   1   8  10      816.94      775.25     13.29 o 
   2   8  10       49.72       40.13      3.19 o 
   3   8  10      857.16      841.30     21.61 o 
   4   8  10      576.06      593.02     14.94 o 
   5   8  10      171.03      166.81      7.93 o 
   6   8  10      116.62      112.17      6.73 o 
   7   8  10       32.47       34.75      3.72 o 
   8   8  10       37.69       41.64     14.71 o 
  -7   9  10      136.32      137.09     11.37 o 
  -6   9  10      110.25      119.12      7.83 o 
  -5   9  10       65.26       81.70      5.90 o 
  -4   9  10       72.79       63.93      7.41 o 
  -3   9  10      188.17      190.96      7.33 o 
  -2   9  10       25.49       22.81      2.77 o 
  -1   9  10      168.02      145.72      5.70 o 
   0   9  10        9.70        7.13      1.74 o 
   1   9  10      168.20      146.54      5.73 o 
   2   9  10       25.71       22.52      2.45 o 
   3   9  10      189.23      194.98      8.05 o 
   4   9  10       72.35       69.35      5.93 o 
   5   9  10       65.65       69.38      5.27 o 
   6   9  10      110.35      110.51      6.43 o 
   7   9  10      135.94      131.79     21.28 o 
   8   9  10       10.27       11.94     12.49 o 
  -7  10  10       22.96       29.70     12.49 o 
  -6  10  10       48.65       54.41      6.17 o 
  -5  10  10       53.83       46.94      6.56 o 
  -4  10  10       30.26       29.18      3.79 o 
  -3  10  10      515.61      501.20     12.51 o 
  -2  10  10      164.81      161.78      7.72 o 
  -1  10  10       72.63       70.38      4.11 o 
   0  10  10      248.06      200.45      6.73 o 
   1  10  10       72.97       77.47      4.29 o 
   2  10  10      165.48      160.52      6.25 o 
   3  10  10      516.27      491.80     13.03 o 
   4  10  10       30.18       38.28      4.02 o 
   5  10  10       53.69       43.17      5.51 o 
   6  10  10       48.58       43.63      6.73 o 
  -6  11  10        0.70       -1.84      5.69 o 
  -5  11  10       10.20       12.59      3.77 o 
  -4  11  10      109.75      104.31      6.34 o 
  -3  11  10       33.87       32.20      3.48 o 
  -2  11  10        3.92        8.73      2.13 o 
  -1  11  10        5.03        0.41      1.60 o 
   0  11  10       17.39       17.19      3.08 o 
   1  11  10        4.99        4.23      1.68 o 
   2  11  10        3.97        9.01      2.08 o 
   3  11  10       34.19       37.77      3.97 o 
   4  11  10      109.17      105.77      7.69 o 
   5  11  10       10.26       10.57      2.46 o 
   6  11  10        0.70        1.33      3.83 o 
  -5  12  10       36.81       37.82      7.28 o 
  -4  12  10        1.42       -0.03      2.43 o 
  -3  12  10        9.95        7.07      3.54 o 
  -2  12  10       33.36       29.46      3.15 o 
  -1  12  10       15.59       10.87      1.92 o 
   0  12  10        1.05        2.88      1.72 o 
   1  12  10       15.72       13.18      2.29 o 
   2  12  10       33.65       33.14      3.29 o 
   3  12  10        9.73        7.69      2.67 o 
   4  12  10        1.46        1.69      2.29 o 
   5  12  10       36.86       39.24      5.91 o 
  -4  13  10      104.56       93.53     14.47 o 
  -3  13  10      131.45      121.14      7.17 o 
  -2  13  10       50.13       66.19      5.56 o 
  -1  13  10      254.22      248.06      8.45 o 
   0  13  10       55.37       62.30      4.19 o 
   1  13  10      253.64      247.64      8.42 o 
   2  13  10       50.24       50.32      4.07 o 
   3  13  10      130.85      121.45      8.73 o 
   4  13  10      104.47       93.11      8.29 o 
  -4  14  10       71.80       97.99     17.77 o 
  -3  14  10       90.93      112.18      9.96 o 
  -2  14  10       23.59       24.53      3.37 o 
  -1  14  10        1.78        2.40      2.25 o 
   0  14  10       56.85       62.31      6.30 o 
   1  14  10        1.79        2.25      2.26 o 
   2  14  10       23.38       28.31      3.32 o 
   3  14  10       90.19       92.71      7.96 o 
   4  14  10       72.01       73.56     16.38 o 
  -2  15  10      140.36      151.85     19.15 o 
  -1  15  10       45.14       48.30     11.94 o 
   0  15  10        1.05        0.87      4.19 o 
   1  15  10       45.08       44.91      8.53 o 
   2  15  10      140.74      159.07     19.71 o 
   1   0  11        0.19       -0.64      0.97 o 
   2   0  11      265.14      292.49      6.93 o 
   3   0  11      335.74      331.55      8.26 o 
   4   0  11      178.03      151.29      6.55 o 
   5   0  11       15.83       14.29      2.57 o 
   6   0  11      691.08      636.47     13.52 o 
   7   0  11       99.05       98.66      6.06 o 
   8   0  11       52.89       45.63      4.34 o 
   9   0  11       20.41       32.45      7.34 o 
  -9   1  11       15.83       13.54      5.97 o 
  -8   1  11       82.59       81.22      5.77 o 
  -7   1  11       18.09       16.07      2.85 o 
  -6   1  11       63.30       66.34      4.80 o 
  -5   1  11      108.41      107.55      5.71 o 
  -4   1  11       27.83       27.60      2.94 o 
  -3   1  11       11.44       13.13      2.14 o 
  -2   1  11      382.67      382.75      9.49 o 
  -1   1  11      556.53      559.81      8.71 o 
   0   1  11       15.27       10.55      1.54 o 
   1   1  11      558.34      559.54      8.73 o 
   2   1  11      381.93      390.41      8.15 o 
   3   1  11       11.33        8.31      1.85 o 
   4   1  11       27.65       32.94      3.18 o 
   5   1  11      108.62      121.51      6.27 o 
   6   1  11       63.30       62.42      5.27 o 
   7   1  11       18.00       10.46      2.99 o 
   8   1  11       82.73       87.87      6.87 o 
   9   1  11       15.79       13.60      8.88 o 
  -9   2  11        1.61       -0.28      7.77 o 
  -8   2  11       67.17       61.35      5.32 o 
  -7   2  11       32.99       27.60      4.95 o 
  -6   2  11      348.30      352.98      9.97 o 
  -5   2  11       61.89       62.80      4.81 o 
  -4   2  11       37.82       31.74      3.11 o 
  -3   2  11       53.54       49.98      3.71 o 
  -2   2  11      721.74      705.34     12.83 o 
  -1   2  11      132.33      142.47      4.86 o 
   0   2  11       30.02       30.31      2.58 o 
   1   2  11      132.64      140.01      4.89 o 
   2   2  11      723.12      712.25     11.92 o 
   3   2  11       53.58       62.35      3.80 o 
   4   2  11       37.34       31.75      2.91 o 
   5   2  11       61.93       62.99      4.51 o 
   6   2  11      348.23      382.05      9.99 o 
   7   2  11       32.84       29.33      3.45 o 
   8   2  11       67.15       60.68      5.00 o 
  -8   3  11       65.41       76.11      6.78 o 
  -7   3  11       20.13       21.09      3.61 o 
  -6   3  11       99.92      100.44      5.82 o 
  -5   3  11      384.46      396.64     10.05 o 
  -4   3  11      185.42      165.56      7.61 o 
  -3   3  11      302.18      297.72      8.00 o 
  -2   3  11      305.76      293.06      8.57 o 
  -1   3  11      453.40      451.25      8.84 o 
   0   3  11      158.08      182.27      5.88 o 
   1   3  11      453.14      453.46     10.61 o 
   2   3  11      305.58      316.76      8.15 o 
   3   3  11      301.97      297.72      8.00 o 
   4   3  11      184.77      177.86      7.25 o 
   5   3  11      383.98      394.83     10.28 o 
   6   3  11       99.87       96.48      6.59 o 
   7   3  11       19.88       21.57      3.36 o 
   8   3  11       65.62       62.40      5.65 o 
  -8   4  11      107.06      120.52      7.63 o 
  -7   4  11       84.08       89.92      7.19 o 
  -6   4  11        3.28        4.82      2.28 o 
  -5   4  11      327.90      306.05     15.67 o 
  -4   4  11        0.38        0.74      2.29 o 
  -3   4  11       44.90       39.13      4.08 o 
  -2   4  11       45.26       48.02      4.50 o 
  -1   4  11      602.86      584.28     10.56 o 
   0   4  11      292.97      283.99      6.88 o 
   1   4  11      603.12      591.40     10.65 o 
   2   4  11       45.29       44.93      3.39 o 
   3   4  11       44.41       40.09      4.29 o 
   4   4  11        0.39       -1.70      1.70 o 
   5   4  11      327.17      323.75     12.25 o 
   6   4  11        3.22        4.64      2.40 o 
   7   4  11       84.32       89.43      7.36 o 
   8   4  11      107.17      123.11      7.70 o 
  -8   5  11        4.31        7.79      4.06 o 
  -7   5  11       50.08       54.71      9.06 o 
  -6   5  11       22.97       17.69      3.40 o 
  -5   5  11      237.95      220.24     12.84 o 
  -4   5  11      488.26      519.61     12.48 o 
  -3   5  11       73.13       71.01      7.01 o 
  -2   5  11      721.58      727.24     18.26 o 
  -1   5  11      431.10      417.41     11.58 o 
   0   5  11      125.91      131.65      6.11 o 
   1   5  11      430.93      416.36      8.75 o 
   2   5  11      722.57      720.43     12.45 o 
   3   5  11       73.24       65.04      7.53 o 
   4   5  11      489.71      487.48     13.56 o 
   5   5  11      237.81      219.35      8.54 o 
   6   5  11       23.08       16.52      3.14 o 
   7   5  11       50.29       66.65      5.85 o 
   8   5  11        4.35       -2.72      3.04 o 
  -8   6  11      303.01      350.33     20.82 o 
  -7   6  11       46.70       44.37      5.06 o 
  -6   6  11       32.98       28.06      3.99 o 
  -5   6  11      203.68      211.57      8.43 o 
  -4   6  11       29.11       31.77      3.86 o 
  -3   6  11       84.86       92.35      6.31 o 
  -2   6  11      286.47      281.21      8.00 o 
  -1   6  11       62.70       60.73      3.98 o 
   0   6  11       48.94       38.20      2.91 o 
   1   6  11       63.02       54.59      3.55 o 
   2   6  11      285.54      290.26      7.41 o 
   3   6  11       84.92       88.99      6.41 o 
   4   6  11       29.27       27.01      3.63 o 
   5   6  11      202.91      199.70      9.20 o 
   6   6  11       32.75       28.48      3.72 o 
   7   6  11       46.62       57.64      7.24 o 
   8   6  11      302.12      356.72     34.70 o 
  -7   7  11       94.47       95.89      7.45 o 
  -6   7  11      117.61      115.47      6.90 o 
  -5   7  11       84.77       78.52      6.92 o 
  -4   7  11        6.91        3.39      2.36 o 
  -3   7  11      234.04      226.13      8.55 o 
  -2   7  11      329.75      335.28      8.18 o 
  -1   7  11      321.40      304.80      7.57 o 
   0   7  11      486.38      485.41      9.92 o 
   1   7  11      322.30      321.41      9.87 o 
   2   7  11      330.22      345.98      8.22 o 
   3   7  11      234.22      220.74      8.42 o 
   4   7  11        6.72        3.73      3.29 o 
   5   7  11       84.35       76.46      5.95 o 
   6   7  11      118.03      118.89      7.49 o 
   7   7  11       94.80       84.58     11.10 o 
   8   7  11       59.50       54.97     16.38 o 
  -7   8  11       72.64       69.31      7.11 o 
  -6   8  11       41.27       46.05      4.64 o 
  -5   8  11      102.93       90.47      6.01 o 
  -4   8  11        9.76        4.55      3.65 o 
  -3   8  11       57.09       49.69      5.00 o 
  -2   8  11       99.05       93.81      5.05 o 
  -1   8  11       20.00       21.32      2.39 o 
   0   8  11       97.24       78.37      4.40 o 
   1   8  11       19.98       17.47      2.45 o 
   2   8  11       99.30      105.17      5.98 o 
   3   8  11       57.00       59.49      6.04 o 
   4   8  11        9.78       10.72      2.62 o 
   5   8  11      103.17       96.41      6.61 o 
   6   8  11       41.37       54.21      5.93 o 
   7   8  11       72.75       67.23      6.01 o 
  -7   9  11       13.77       13.25      9.72 o 
  -6   9  11       13.48       13.46      3.19 o 
  -5   9  11       15.78       12.91      3.06 o 
  -4   9  11      245.53      238.62      9.71 o 
  -3   9  11      171.88      167.26      8.12 o 
  -2   9  11      151.99      167.51      6.82 o 
  -1   9  11      217.28      218.92      7.29 o 
   0   9  11      151.47      161.64      6.24 o 
   1   9  11      217.71      223.23      7.11 o 
   2   9  11      152.33      165.91      8.53 o 
   3   9  11      171.14      167.88      8.06 o 
   4   9  11      245.55      227.25      9.42 o 
   5   9  11       15.77       16.36      3.27 o 
   6   9  11       13.40       11.85      3.18 o 
   7   9  11       13.79       18.04      4.16 o 
  -6  10  11       65.51       58.27      7.54 o 
  -5  10  11       22.89       21.47      3.92 o 
  -4  10  11       72.10       69.80      5.78 o 
  -3  10  11       11.76       10.98      2.55 o 
  -2  10  11      215.96      222.11      7.76 o 
  -1  10  11       12.41        8.69      1.85 o 
   0  10  11        2.96        4.73      1.68 o 
   1  10  11       12.32       13.50      2.11 o 
   2  10  11      216.12      210.34      7.59 o 
   3  10  11       11.84        9.13      3.13 o 
   4  10  11       71.73       69.88      5.69 o 
   5  10  11       22.69       25.72      3.76 o 
   6  10  11       65.10       57.58      6.58 o 
  -6  11  11        7.84       -2.78     10.55 o 
  -5  11  11      171.52      187.15      8.78 o 
  -4  11  11       32.02       28.65      4.19 o 
  -3  11  11       25.58       17.84      3.17 o 
  -2  11  11      105.65       96.55      5.45 o 
  -1  11  11        2.01        1.28      1.70 o 
   0  11  11        0.09       -1.58      1.58 o 
   1  11  11        1.94        0.58      1.66 o 
   2  11  11      105.64       99.44      5.44 o 
   3  11  11       25.46       32.84      3.79 o 
   4  11  11       32.22       40.61      4.64 o 
   5  11  11      172.24      172.00     18.88 o 
  -5  12  11      154.58      211.53     27.20 o 
  -4  12  11       77.15       76.27      6.33 o 
  -3  12  11       19.62       25.67      3.72 o 
  -2  12  11       96.83       91.31      5.44 o 
  -1  12  11       74.48       72.18      4.82 o 
   0  12  11      206.76      202.24      7.55 o 
   1  12  11       74.44       70.65      4.47 o 
   2  12  11       97.10       85.82      5.55 o 
   3  12  11       19.60       15.42      3.00 o 
   4  12  11       77.30       69.36      9.50 o 
   5  12  11      154.75      170.72      9.16 o 
  -4  13  11      156.20      184.61     13.46 o 
  -3  13  11        5.62        4.55      3.49 o 
  -2  13  11       59.22       50.61      4.36 o 
  -1  13  11      109.98      112.34      6.16 o 
   0  13  11      101.33       95.05      5.64 o 
   1  13  11      110.11      116.73      8.98 o 
   2  13  11       59.68       51.18      4.32 o 
   3  13  11        5.50        7.93      3.04 o 
   4  13  11      156.83      161.12     12.21 o 
  -3  14  11       20.65        9.44      9.44 o 
  -2  14  11       60.40       58.14      7.58 o 
  -1  14  11       72.48       80.09      6.76 o 
   0  14  11        7.27        8.24      2.82 o 
   1  14  11       72.89       86.66      6.35 o 
   2  14  11       60.65       61.75      7.68 o 
   0  15  11       49.45       71.62     14.44 o 
   0   0  12      501.39      553.79     19.80 o 
   1   0  12      122.28      104.81      5.08 o 
   2   0  12      380.93      375.12      8.26 o 
   3   0  12       34.85       29.33      3.05 o 
   4   0  12      362.07      347.59      9.16 o 
   5   0  12       43.64       33.43      3.81 o 
   6   0  12      128.72      111.16      6.38 o 
   7   0  12       13.96        7.64      2.81 o 
   8   0  12      246.36      235.71      9.96 o 
  -9   1  12       29.20       28.87     11.10 o 
  -8   1  12        8.58        8.04      3.01 o 
  -7   1  12       50.40       44.00      4.31 o 
  -6   1  12      153.08      148.39      7.29 o 
  -5   1  12       66.24       67.18      4.85 o 
  -4   1  12     1503.73     1481.55     22.98 o 
  -3   1  12      120.10      126.84      6.04 o 
  -2   1  12      318.50      328.71      8.30 o 
  -1   1  12      194.65      199.92      7.15 o 
   0   1  12       29.89       33.16      3.00 o 
   1   1  12      194.92      205.28      7.43 o 
   2   1  12      318.39      309.55      7.46 o 
   3   1  12      119.79      123.06      5.51 o 
   4   1  12     1503.21     1458.79     33.27 o 
   5   1  12       66.04       57.90      4.51 o 
   6   1  12      152.80      149.41      7.57 o 
   7   1  12       50.57       44.29      4.34 o 
   8   1  12        8.55       10.65      3.15 o 
   9   1  12       29.30       43.31     12.77 o 
  -8   2  12       63.45       60.71      7.53 o 
  -7   2  12       75.90       65.80      5.02 o 
  -6   2  12       48.28       47.84      4.36 o 
  -5   2  12      404.28      357.13      9.65 o 
  -4   2  12       85.88       83.07      5.01 o 
  -3   2  12      265.69      252.18      9.09 o 
  -2   2  12       18.05       17.76      3.69 o 
  -1   2  12       35.16       27.02      3.01 o 
   0   2  12      304.28      326.35      7.49 o 
   1   2  12       35.04       35.42      3.07 o 
   2   2  12       17.79       11.23      2.31 o 
   3   2  12      265.44      266.41      7.73 o 
   4   2  12       85.88       83.60      4.87 o 
   5   2  12      405.16      363.63      9.68 o 
   6   2  12       47.75       51.87      4.41 o 
   7   2  12       76.07       71.73      5.87 o 
   8   2  12       63.28       52.07      5.43 o 
  -8   3  12       23.98       18.11      4.30 o 
  -7   3  12       43.84       42.70      4.51 o 
  -6   3  12      249.46      238.75      9.98 o 
  -5   3  12        4.03        6.11      2.45 o 
  -4   3  12      487.16      487.89     12.45 o 
  -3   3  12      374.13      359.49     15.26 o 
  -2   3  12      372.39      361.76     18.24 o 
  -1   3  12       96.21      109.60      4.94 o 
   0   3  12        2.34        3.62      1.38 o 
   1   3  12       95.08      106.18      5.34 o 
   2   3  12      372.80      340.91     10.71 o 
   3   3  12      374.67      368.31     11.47 o 
   4   3  12      486.41      474.83     11.69 o 
   5   3  12        4.02        0.85      2.04 o 
   6   3  12      250.17      214.62     10.19 o 
   7   3  12       44.14       54.83      5.16 o 
   8   3  12       24.11       13.93      4.37 o 
  -8   4  12       53.58       49.57      8.85 o 
  -7   4  12      266.05      281.79     11.24 o 
  -6   4  12       81.06       84.82      6.78 o 
  -5   4  12       83.30       87.46      6.64 o 
  -4   4  12       10.55        6.22      2.60 o 
  -3   4  12      231.85      222.65     10.72 o 
  -2   4  12      256.96      257.16      9.23 o 
  -1   4  12      237.21      238.94      6.56 o 
   0   4  12       66.17       55.63      3.58 o 
   1   4  12      236.52      223.13      6.54 o 
   2   4  12      257.42      246.58      9.33 o 
   3   4  12      231.32      219.67      9.56 o 
   4   4  12       10.79        5.96      2.64 o 
   5   4  12       82.81       75.62      5.53 o 
   6   4  12       80.61       76.54      5.81 o 
   7   4  12      266.37      268.92     10.34 o 
   8   4  12       53.74       45.36      6.97 o 
  -7   5  12       85.98       92.17     13.42 o 
  -6   5  12      556.59      553.45     15.76 o 
  -5   5  12      231.39      230.11     10.62 o 
  -4   5  12      263.39      260.18     10.34 o 
  -3   5  12      588.45      544.39     22.72 o 
  -2   5  12      721.17      704.21     15.23 o 
  -1   5  12      193.92      184.95      6.46 o 
   0   5  12      302.18      293.43      7.31 o 
   1   5  12      193.97      194.56      6.52 o 
   2   5  12      722.26      723.75     16.66 o 
   3   5  12      587.89      545.36     14.60 o 
   4   5  12      264.08      253.59     10.33 o 
   5   5  12      231.61      230.22     10.38 o 
   6   5  12      556.84      574.76     17.72 o 
   7   5  12       86.16       87.75      6.94 o 
   8   5  12       53.08       57.19     15.82 o 
  -7   6  12      324.30      342.04     12.50 o 
  -6   6  12      256.89      267.09     11.03 o 
  -5   6  12       21.07       24.47      3.83 o 
  -4   6  12       17.03        8.63      3.25 o 
  -3   6  12        5.61        3.70      3.74 o 
  -2   6  12      145.07      136.80      7.21 o 
  -1   6  12      242.45      232.83      9.36 o 
   0   6  12      279.45      284.92      7.54 o 
   1   6  12      241.71      229.62      7.46 o 
   2   6  12      144.87      142.32     13.81 o 
   3   6  12        5.70        7.19      3.77 o 
   4   6  12       17.23       11.79      4.01 o 
   5   6  12       21.23       28.16      3.97 o 
   6   6  12      256.81      265.19     12.50 o 
   7   6  12      324.09      311.78     13.08 o 
   8   6  12       22.00       34.14     16.10 o 
  -7   7  12       54.99       60.44      9.27 o 
  -6   7  12       57.02       51.82      5.46 o 
  -5   7  12       47.98       45.19      4.50 o 
  -4   7  12       14.12       12.93      3.73 o 
  -3   7  12      400.32      411.35     18.49 o 
  -2   7  12      236.94      241.80      9.17 o 
  -1   7  12      179.23      183.97      7.57 o 
   0   7  12       89.18       90.42      5.75 o 
   1   7  12      179.40      187.63      8.57 o 
   2   7  12      237.06      229.49     11.25 o 
   3   7  12      400.81      397.16     12.41 o 
   4   7  12       13.88        6.90      2.48 o 
   5   7  12       48.12       42.90      5.09 o 
   6   7  12       57.47       60.05      5.60 o 
   7   7  12       55.73       58.53      7.03 o 
  -6   8  12       48.00       45.73      5.21 o 
  -5   8  12        6.34        9.60      2.95 o 
  -4   8  12       71.61       58.45      5.36 o 
  -3   8  12      173.19      174.38      9.87 o 
  -2   8  12      916.78      914.43     16.93 o 
  -1   8  12       69.84       75.74      4.99 o 
   0   8  12      207.21      212.72     10.45 o 
   1   8  12       69.74       72.62      4.74 o 
   2   8  12      914.91      919.98     18.83 o 
   3   8  12      173.90      173.18      9.28 o 
   4   8  12       71.99       64.55     12.10 o 
   5   8  12        6.17        5.29      2.92 o 
   6   8  12       48.13       44.85      5.07 o 
  -6   9  12       29.07       29.83      4.97 o 
  -5   9  12       28.03       24.12      4.06 o 
  -4   9  12       83.01       76.83      6.30 o 
  -3   9  12       53.28       52.93      4.75 o 
  -2   9  12        3.96        1.44      1.94 o 
  -1   9  12        6.66        6.39      2.55 o 
   0   9  12      275.62      273.32      9.43 o 
   1   9  12        6.39        7.23      1.82 o 
   2   9  12        3.95        6.36      2.21 o 
   3   9  12       53.08       55.41      4.87 o 
   4   9  12       82.77       83.32     10.66 o 
   5   9  12       28.22       18.60      5.77 o 
   6   9  12       29.00       29.94      4.61 o 
  -6  10  12        9.70       15.07      6.56 o 
  -5  10  12      178.06      199.99      9.78 o 
  -4  10  12       60.56       54.67      7.13 o 
  -3  10  12      152.62      157.75      9.36 o 
  -2  10  12        8.64        7.41      2.60 o 
  -1  10  12        0.91       -0.17      1.83 o 
   0  10  12       16.56       15.73      2.60 o 
   1  10  12        0.90        0.26      1.66 o 
   2  10  12        8.62       11.61      2.59 o 
   3  10  12      153.28      164.66      8.46 o 
   4  10  12       60.59       63.14      5.74 o 
   5  10  12      177.45      201.18      9.59 o 
  -5  11  12       16.37       26.90     10.69 o 
  -4  11  12      343.24      398.03     13.25 o 
  -3  11  12       51.95       55.01      5.25 o 
  -2  11  12        0.22       -2.00      2.00 o 
  -1  11  12       17.74       18.48      2.87 o 
   0  11  12       15.74       23.09      2.61 o 
   1  11  12       17.73       10.71      2.58 o 
   2  11  12        0.21        4.63      2.83 o 
   3  11  12       52.02       46.85      4.75 o 
   4  11  12      343.78      370.44     12.78 o 
   5  11  12       16.50        5.00      5.83 o 
  -4  12  12       20.47       17.22      6.72 o 
  -3  12  12        5.35        6.40      2.95 o 
  -2  12  12      127.14      130.10      9.30 o 
  -1  12  12      248.66      250.21      9.02 o 
   0  12  12      148.71      165.48      8.40 o 
   1  12  12      248.97      261.06     10.88 o 
   2  12  12      126.79      120.39      6.84 o 
   3  12  12        5.38        8.64      2.98 o 
  -3  13  12        9.94       33.31     11.10 o 
  -2  13  12       53.35       61.51      5.96 o 
  -1  13  12       34.44       38.67      3.92 o 
   0  13  12        0.10        0.76      2.37 o 
   1  13  12       34.36       36.02      3.92 o 
   2  13  12       53.62       50.51      6.11 o 
   3  13  12       10.06       10.83      9.16 o 
  -1  14  12       44.60       64.96     13.60 o 
   0  14  12       44.37       57.74      8.87 o 
   1  14  12       44.88       61.72      7.63 o 
   1   0  13      522.06      544.77     17.25 o 
   2   0  13      170.55      166.73      8.77 o 
   3   0  13       11.82       11.70      2.42 o 
   4   0  13        5.10        8.09      2.17 o 
   5   0  13       22.72       22.78      3.08 o 
   6   0  13        0.21       -0.94      2.22 o 
   7   0  13       37.40       32.75      4.17 o 
   8   0  13       34.90       47.69      7.21 o 
  -8   1  13       17.38       18.00      5.75 o 
  -7   1  13       84.12       84.26      5.91 o 
  -6   1  13      153.02      154.64      7.67 o 
  -5   1  13       31.38       29.68      3.40 o 
  -4   1  13       66.01       64.99      4.72 o 
  -3   1  13      290.96      273.81      9.28 o 
  -2   1  13      138.17      133.31      7.00 o 
  -1   1  13      493.90      530.49     27.07 o 
   0   1  13        4.45        6.66      2.11 o 
   1   1  13      493.56      507.15     26.49 o 
   2   1  13      138.65      138.36      7.05 o 
   3   1  13      290.75      287.96     12.97 o 
   4   1  13       65.79       64.41      4.54 o 
   5   1  13       31.23       23.42      3.09 o 
   6   1  13      153.27      146.53      7.46 o 
   7   1  13       84.06       83.05      5.93 o 
   8   1  13       17.63       17.16      7.32 o 
  -8   2  13       11.92       15.46      6.95 o 
  -7   2  13       18.43       12.11      3.68 o 
  -6   2  13       78.34       68.25      5.92 o 
  -5   2  13       33.60       34.76      5.06 o 
  -4   2  13       77.04       68.90      5.41 o 
  -3   2  13      267.87      263.39     10.18 o 
  -2   2  13      282.14      307.44     10.29 o 
  -1   2  13       32.35       27.56      4.33 o 
   0   2  13       47.04       64.75      5.32 o 
   1   2  13       32.31       31.88      4.78 o 
   2   2  13      282.50      274.38     10.08 o 
   3   2  13      267.50      254.76      9.41 o 
   4   2  13       76.89       68.18      5.93 o 
   5   2  13       33.20       36.11      3.88 o 
   6   2  13       78.68       65.45      6.47 o 
   7   2  13       18.37       16.53      3.76 o 
   8   2  13       11.93       18.54      5.92 o 
  -8   3  13       31.56       37.75     11.38 o 
  -7   3  13        2.12        3.68      2.87 o 
  -6   3  13      142.00      141.84      8.16 o 
  -5   3  13      107.44       98.43      7.26 o 
  -4   3  13      146.69      145.80      8.64 o 
  -3   3  13       87.96       85.18      6.44 o 
  -2   3  13      333.73      349.01     12.94 o 
  -1   3  13      423.49      419.80     14.05 o 
   0   3  13      518.50      503.91     10.14 o 
   1   3  13      423.45      414.58     10.12 o 
   2   3  13      333.63      340.87     11.12 o 
   3   3  13       88.21       96.33      6.78 o 
   4   3  13      146.43      144.68      8.49 o 
   5   3  13      107.12      102.56      7.26 o 
   6   3  13      141.50      136.11      8.96 o 
   7   3  13        2.14        2.36      2.88 o 
   8   3  13       31.55       52.71     10.19 o 
  -7   4  13       38.20       36.79      5.57 o 
  -6   4  13       62.18       44.66      5.24 o 
  -5   4  13        0.29        3.93      2.75 o 
  -4   4  13       94.75       67.94      8.71 o 
  -3   4  13      266.63      276.53     10.50 o 
  -2   4  13       52.85       47.92      5.49 o 
  -1   4  13     1083.51     1164.80     21.45 o 
   0   4  13      151.97      150.35      7.94 o 
   1   4  13     1083.96     1164.93     19.46 o 
   2   4  13       52.86       54.12      4.97 o 
   3   4  13      266.82      265.60     10.97 o 
   4   4  13       95.15       75.18      6.17 o 
   5   4  13        0.28       -1.20      4.79 o 
   6   4  13       61.85       66.25      8.50 o 
   7   4  13       38.41       43.24      6.24 o 
   8   4  13       61.52       79.85     12.45 o 
  -7   5  13      213.34      230.95     12.34 o 
  -6   5  13       96.85      106.15      7.80 o 
  -5   5  13       34.39       28.35      4.03 o 
  -4   5  13      265.03      273.78     11.68 o 
  -3   5  13      173.03      169.63     10.47 o 
  -2   5  13      230.35      220.67     10.30 o 
  -1   5  13      736.16      750.29     16.21 o 
   0   5  13      141.36      145.25      6.16 o 
   1   5  13      735.43      744.54     14.55 o 
   2   5  13      229.54      228.58     12.65 o 
   3   5  13      172.85      183.24     11.10 o 
   4   5  13      264.30      282.40     16.95 o 
   5   5  13       34.32       27.15      4.62 o 
   6   5  13       96.40      109.60     13.60 o 
   7   5  13      213.19      210.90     14.23 o 
  -6   6  13       79.19       64.62      6.37 o 
  -5   6  13      173.74      167.21     10.02 o 
  -4   6  13       19.38       23.46      4.61 o 
  -3   6  13       81.99       83.57      7.37 o 
  -2   6  13       79.46       86.55      6.69 o 
  -1   6  13       29.35       27.81      3.25 o 
   0   6  13     1020.16     1019.50     16.60 o 
   1   6  13       29.37       31.05      3.02 o 
   2   6  13       79.61       82.82      5.92 o 
   3   6  13       81.66       88.67      6.50 o 
   4   6  13       19.41       17.28      3.36 o 
   5   6  13      173.69      167.64      9.61 o 
   6   6  13       79.31       75.40      7.91 o 
  -6   7  13       77.81       80.03      7.07 o 
  -5   7  13      464.58      472.66     18.16 o 
  -4   7  13        0.23       -0.42      2.65 o 
  -3   7  13      300.46      322.65     15.55 o 
  -2   7  13       18.57       20.57      3.11 o 
  -1   7  13      127.83      119.20      6.24 o 
   0   7  13      286.12      283.13      7.88 o 
   1   7  13      128.29      124.32      5.91 o 
   2   7  13       18.40       16.71      3.20 o 
   3   7  13      299.54      332.20     11.52 o 
   4   7  13        0.22        5.00      2.59 o 
   5   7  13      463.69      490.56     16.64 o 
   6   7  13       77.22       69.82      8.47 o 
  -6   8  13        9.94        9.14      4.50 o 
  -5   8  13       12.55        8.65      3.58 o 
  -4   8  13       24.98       20.86      5.29 o 
  -3   8  13        8.95       12.92      3.00 o 
  -2   8  13      262.84      285.58     17.54 o 
  -1   8  13      181.82      198.80      8.29 o 
   0   8  13        0.07        4.36      1.83 o 
   1   8  13      181.19      215.06      9.52 o 
   2   8  13      262.65      284.96     17.23 o 
   3   8  13        8.84        6.43      2.75 o 
   4   8  13       25.15       24.70      4.05 o 
   5   8  13       12.51       13.45      3.56 o 
   6   8  13       10.16        2.98      4.75 o 
  -5   9  13      126.10      121.88      8.97 o 
  -4   9  13       18.09       21.82      3.93 o 
  -3   9  13       19.84       16.36      4.41 o 
  -2   9  13       88.44      102.10      6.66 o 
  -1   9  13      116.72      118.64      6.53 o 
   0   9  13       53.34       48.35      3.81 o 
   1   9  13      116.63      114.51      5.88 o 
   2   9  13       88.74       98.48      8.93 o 
   3   9  13       19.99       18.79      4.05 o 
   4   9  13       18.04        9.08      3.07 o 
   5   9  13      126.10      115.14      8.06 o 
  -5  10  13        2.86       -2.50      9.99 o 
  -4  10  13      105.92      102.39      7.88 o 
  -3  10  13       29.55       20.21      3.76 o 
  -2  10  13        5.05        1.90      2.51 o 
  -1  10  13       28.53       40.15      4.62 o 
   0  10  13       21.78       26.17      3.02 o 
   1  10  13       28.61       20.22      3.31 o 
   2  10  13        4.92        5.78      3.17 o 
   3  10  13       29.57       29.69      4.17 o 
   4  10  13      105.99       93.76      8.21 o 
  -4  11  13       18.69       14.16     11.94 o 
  -3  11  13       59.42       75.09      6.41 o 
  -2  11  13       52.83       56.54      6.25 o 
  -1  11  13       95.40      105.66      6.45 o 
   0  11  13       55.20       63.77      7.57 o 
   1  11  13       95.52      110.05      7.25 o 
   2  11  13       53.06       58.71      6.48 o 
   3  11  13       59.67       65.17      5.75 o 
  -3  12  13       25.25       10.75      7.45 o 
  -2  12  13       11.14       17.78      3.58 o 
  -1  12  13       71.61       73.71      5.23 o 
   0  12  13      133.77      142.98      8.44 o 
   1  12  13       71.56       67.21      6.31 o 
   2  12  13       11.21        7.92      3.35 o 
   3  12  13       25.24       15.82     10.27 o 
  -1  13  13       40.12       44.64      7.86 o 
   0  13  13        2.36       10.86      3.96 o 
   1  13  13       40.39       42.35      5.98 o 
   0   0  14      402.18      452.49     24.98 o 
   1   0  14       35.84       41.09      8.33 o 
   2   0  14      127.89      128.10     10.89 o 
   3   0  14      121.45      114.74      9.30 o 
   4   0  14      505.92      485.55     14.70 o 
   5   0  14        0.43       -1.95      1.95 o 
   6   0  14      102.19       97.59      7.86 o 
   7   0  14       95.67       82.43      6.28 o 
   8   0  14       58.32       44.14     12.21 o 
  -7   1  14       43.46       37.55      5.18 o 
  -6   1  14      102.51       97.78      7.31 o 
  -5   1  14       19.47       10.43      2.90 o 
  -4   1  14       41.61       43.12      5.28 o 
  -3   1  14      225.31      236.34     18.42 o 
  -2   1  14       28.82       27.59      5.97 o 
  -1   1  14      117.75      139.62     11.90 o 
   0   1  14       25.26       22.25      3.82 o 
   1   1  14      118.22      107.24     10.38 o 
   2   1  14       28.92       50.77      7.36 o 
   3   1  14      225.31      224.75     10.87 o 
   4   1  14       41.82       38.53      4.54 o 
   5   1  14       19.59        8.62      3.48 o 
   6   1  14      102.53       94.61      7.68 o 
   7   1  14       43.30       43.62      5.30 o 
  -7   2  14      104.43      125.22      9.26 o 
  -6   2  14       94.45       87.14      6.88 o 
  -5   2  14      141.20      149.81      8.47 o 
  -4   2  14      238.55      243.92     13.06 o 
  -3   2  14       31.16       22.11      4.04 o 
  -2   2  14       22.29       17.12      3.82 o 
  -1   2  14       66.84       69.53      8.41 o 
   0   2  14      195.99      214.51     12.35 o 
   1   2  14       67.00       65.00     11.10 o 
   2   2  14       22.51       26.26     10.30 o 
   3   2  14       31.01       31.29      4.32 o 
   4   2  14      239.37      219.58     12.40 o 
   5   2  14      141.98      157.05      9.46 o 
   6   2  14       94.66       88.34     14.28 o 
   7   2  14      104.25      127.36     12.20 o 
  -7   3  14       13.81       20.07      4.84 o 
  -6   3  14       29.13       22.63      4.17 o 
  -5   3  14       74.86       81.87      6.95 o 
  -4   3  14      205.32      194.72     10.48 o 
  -3   3  14       27.69       23.92      3.79 o 
  -2   3  14      164.85      175.89     10.73 o 
  -1   3  14       50.69       47.18      5.55 o 
   0   3  14      462.39      459.40     13.53 o 
   1   3  14       51.01       39.17      4.96 o 
   2   3  14      165.60      172.19     10.80 o 
   3   3  14       27.49       21.22      3.92 o 
   4   3  14      205.75      203.90     19.27 o 
   5   3  14       74.53       97.87      8.46 o 
   6   3  14       29.07       18.27      4.27 o 
   7   3  14       13.73       21.66      6.27 o 
  -7   4  14       23.27       29.64      8.22 o 
  -6   4  14       37.21       43.61      5.56 o 
  -5   4  14       55.25       61.39      5.81 o 
  -4   4  14       10.90        8.14      3.37 o 
  -3   4  14       16.22       11.64      4.13 o 
  -2   4  14       17.80       24.10      5.03 o 
  -1   4  14       15.44       14.71      3.36 o 
   0   4  14      288.59      337.56     11.46 o 
   1   4  14       15.64       14.11      3.20 o 
   2   4  14       17.69       28.27      4.51 o 
   3   4  14       16.29       21.10      3.83 o 
   4   4  14       10.98        3.17      6.81 o 
   5   4  14       55.70       65.30      6.21 o 
   6   4  14       37.39       32.17      5.49 o 
   7   4  14       23.01       26.37      9.44 o 
  -6   5  14      158.03      171.08     10.28 o 
  -5   5  14       27.73       22.66      4.32 o 
  -4   5  14       53.43       54.86      5.62 o 
  -3   5  14      288.58      307.24     13.39 o 
  -2   5  14      284.28      313.72     12.70 o 
  -1   5  14      273.03      269.01     10.94 o 
   0   5  14      491.08      501.73     13.89 o 
   1   5  14      272.37      283.09      9.79 o 
   2   5  14      285.43      292.90     11.16 o 
   3   5  14      288.59      307.60     15.07 o 
   4   5  14       53.37       57.17      5.69 o 
   5   5  14       27.93       26.62      4.65 o 
   6   5  14      157.99      145.99     10.48 o 
  -6   6  14      249.25      286.82     20.04 o 
  -5   6  14       68.73       82.13      7.49 o 
  -4   6  14       25.24       23.25      5.55 o 
  -3   6  14       18.03       17.59      3.82 o 
  -2   6  14       27.47       27.74      4.33 o 
  -1   6  14      101.38      110.18      6.82 o 
   0   6  14        0.13       -1.53      1.64 o 
   1   6  14      101.67      108.43      6.82 o 
   2   6  14       27.51       22.09      3.83 o 
   3   6  14       18.18       19.06      3.75 o 
   4   6  14       25.32       33.06      4.49 o 
   5   6  14       68.22       77.39      7.01 o 
   6   6  14      248.65      296.05     12.49 o 
  -5   7  14       39.88       42.49      5.41 o 
  -4   7  14       43.80       37.83      9.77 o 
  -3   7  14      148.39      142.84     21.11 o 
  -2   7  14      163.46      157.39      9.25 o 
  -1   7  14       29.65       27.31      3.72 o 
   0   7  14      320.34      327.86      9.45 o 
   1   7  14       29.60       30.50      3.74 o 
   2   7  14      163.71      184.91     10.20 o 
   3   7  14      148.82      133.52      8.60 o 
   4   7  14       43.74       47.26      5.44 o 
   5   7  14       39.70       41.85      5.33 o 
   6   7  14        3.11       -3.61      9.99 o 
  -5   8  14      168.03      185.26     10.75 o 
  -4   8  14        9.93       10.71      4.61 o 
  -3   8  14       56.47       49.70      5.20 o 
  -2   8  14      198.27      215.61     10.02 o 
  -1   8  14      178.64      183.70      9.14 o 
   0   8  14        0.32       -2.22      2.22 o 
   1   8  14      178.20      164.95      8.66 o 
   2   8  14      197.86      195.28      9.59 o 
   3   8  14       56.66       43.88      5.17 o 
   4   8  14        9.78        9.54      3.16 o 
   5   8  14      167.69      185.25     13.77 o 
  -4   9  14       54.47       56.41      6.36 o 
  -3   9  14      142.92      140.87     12.87 o 
  -2   9  14       75.92       77.10      6.20 o 
  -1   9  14      128.80      125.04      9.40 o 
   0   9  14      105.59      120.04      7.51 o 
   1   9  14      128.79      134.28      7.98 o 
   2   9  14       75.70       75.90      7.85 o 
   3   9  14      143.30      129.34     10.37 o 
   4   9  14       54.29       63.61      6.32 o 
  -4  10  14      288.15      334.79     34.14 o 
  -3  10  14       24.56       21.67      4.09 o 
  -2  10  14       10.15       10.73      3.20 o 
  -1  10  14      358.98      374.16     14.14 o 
   0  10  14      147.47      134.44     11.33 o 
   1  10  14      358.48      365.73     13.69 o 
   2  10  14       10.32       14.08      4.12 o 
   3  10  14       24.57       21.65      5.97 o 
  -4  11  14        4.13       25.26     13.32 o 
  -3  11  14      113.52      115.48     20.82 o 
  -2  11  14       26.70       29.89      4.46 o 
  -1  11  14       50.03       52.52      4.93 o 
   0  11  14       31.55       18.99      4.14 o 
   1  11  14       49.83       51.60      6.24 o 
   2  11  14       26.39       26.35      4.43 o 
   3  11  14      113.38      131.58     19.71 o 
  -2  12  14       18.71       12.77     10.27 o 
  -1  12  14        1.38        9.26      3.45 o 
   0  12  14       47.03       51.80      5.89 o 
   1  12  14        1.37        5.79      4.23 o 
   2  12  14       18.77       24.65      7.59 o 
   3  12  14       30.94       33.31     15.82 o 
  -1  13  14       51.53       56.35     13.60 o 
   1   0  15       68.00       73.01     11.10 o 
   2   0  15      210.16      203.48     21.10 o 
   3   0  15      184.47      200.53     12.73 o 
   4   0  15      396.91      399.24     16.12 o 
   5   0  15      132.12      130.58     12.73 o 
   6   0  15      113.05       99.11     11.87 o 
   7   0  15       59.18       81.24     11.62 o 
  -7   1  15       11.46        8.88      7.09 o 
  -6   1  15       46.53       38.63      4.99 o 
  -5   1  15       96.09       95.37      9.09 o 
  -4   1  15       38.90       49.60     21.10 o 
  -3   1  15      431.63      430.33     20.21 o 
  -2   1  15       97.54       72.42      8.94 o 
  -1   1  15      347.84      338.40     22.49 o 
   0   1  15      182.19      178.78     18.04 o 
   1   1  15      347.60      380.31     23.87 o 
   2   1  15       97.38       87.66     16.24 o 
   3   1  15      431.67      458.68     21.19 o 
   4   1  15       39.14       37.81      5.43 o 
   5   1  15       95.74       88.04      7.06 o 
   6   1  15       46.51       39.21      5.98 o 
   7   1  15       11.52       18.77      6.67 o 
  -7   2  15       45.35       48.50      8.31 o 
  -6   2  15       17.18       22.47      4.39 o 
  -5   2  15       75.45       86.31     10.02 o 
  -4   2  15       18.01       26.79      4.23 o 
  -3   2  15       78.35       71.94      9.13 o 
  -2   2  15       11.15        6.61      3.70 o 
  -1   2  15       67.15       76.09      8.77 o 
   0   2  15       52.18       46.64      8.05 o 
   1   2  15       67.15       66.62     10.55 o 
   2   2  15       10.95        3.00      3.39 o 
   3   2  15       78.87       68.72      7.05 o 
   4   2  15       17.97       20.74      4.09 o 
   5   2  15       75.07       69.40      7.34 o 
   6   2  15       17.21       19.47      4.41 o 
   7   2  15       45.67       59.44      9.48 o 
  -6   3  15      159.82      181.60     10.97 o 
  -5   3  15       90.74       79.53      7.45 o 
  -4   3  15      203.58      196.19     12.94 o 
  -3   3  15      639.83      628.46     21.84 o 
  -2   3  15       29.69       22.47      5.18 o 
  -1   3  15      213.08      214.66     15.40 o 
   0   3  15      191.57      181.83     18.32 o 
   1   3  15      213.46      224.91     21.10 o 
   2   3  15       29.66       29.15      6.41 o 
   3   3  15      639.33      635.81     19.83 o 
   4   3  15      203.66      196.91     12.37 o 
   5   3  15       90.28       94.37     10.33 o 
   6   3  15      159.37      157.25     11.43 o 
  -6   4  15       22.61       18.55      5.15 o 
  -5   4  15       12.62       12.48      3.36 o 
  -4   4  15       88.52       80.80      6.94 o 
  -3   4  15      177.61      181.90     10.24 o 
  -2   4  15       92.93       84.02     10.25 o 
  -1   4  15      508.16      542.61     22.16 o 
   0   4  15        0.27       -1.16      2.89 o 
   1   4  15      506.01      503.48     21.92 o 
   2   4  15       93.30      107.98      8.74 o 
   3   4  15      177.08      197.97     12.49 o 
   4   4  15       88.33       86.39      7.13 o 
   5   4  15       12.73       13.26      5.51 o 
   6   4  15       22.74       29.21      8.52 o 
  -6   5  15        8.61        8.67      6.30 o 
  -5   5  15      171.62      187.54     10.80 o 
  -4   5  15      207.02      218.45     11.53 o 
  -3   5  15       61.89       64.76      6.31 o 
  -2   5  15      120.31      118.40      9.24 o 
  -1   5  15       60.09       59.03      8.55 o 
   0   5  15       41.43       28.81      6.73 o 
   1   5  15       59.86       72.65      7.37 o 
   2   5  15      121.06      125.30      8.43 o 
   3   5  15       62.02       56.83      5.94 o 
   4   5  15      207.40      226.35     11.66 o 
   5   5  15      171.94      172.87     10.70 o 
   6   5  15        8.82        7.22      7.77 o 
  -5   6  15       77.16       74.55      6.99 o 
  -4   6  15       18.45       10.68      4.05 o 
  -3   6  15       41.02       37.51      8.97 o 
  -2   6  15       23.01       25.92      6.00 o 
  -1   6  15      254.65      245.81     13.47 o 
   0   6  15      301.45      323.01     14.50 o 
   1   6  15      254.46      263.95     11.21 o 
   2   6  15       23.11       24.46      4.07 o 
   3   6  15       40.95       38.50      4.73 o 
   4   6  15       18.58       13.84      3.93 o 
   5   6  15       77.39       81.75      7.39 o 
  -5   7  15       95.57      107.58     12.54 o 
  -4   7  15       22.26       18.68      4.22 o 
  -3   7  15        2.88        3.73      4.09 o 
  -2   7  15      107.22       99.81      8.53 o 
  -1   7  15       55.19       66.97      6.37 o 
   0   7  15       18.37       20.93      4.25 o 
   1   7  15       54.76       62.71      6.25 o 
   2   7  15      106.95      115.72      8.24 o 
   3   7  15        2.89        1.43      2.86 o 
   4   7  15       22.37       21.54      4.57 o 
   5   7  15       95.92      113.11     12.42 o 
  -4   8  15      178.60      207.54     12.66 o 
  -3   8  15       88.13       87.29     11.03 o 
  -2   8  15        5.84        4.37      3.16 o 
  -1   8  15      446.95      479.73     14.00 o 
   0   8  15       81.43       97.77      8.69 o 
   1   8  15      446.84      462.72     13.49 o 
   2   8  15        5.83        2.77      3.96 o 
   3   8  15       88.50       89.36      7.42 o 
   4   8  15      178.76      193.05     12.70 o 
  -3   9  15       13.72       21.10      4.45 o 
  -2   9  15      135.59      149.90      9.61 o 
  -1   9  15      105.02      102.82     10.62 o 
   0   9  15       21.93       12.68      3.58 o 
   1   9  15      104.96       97.91      8.22 o 
   2   9  15      135.27      117.22     13.06 o 
   3   9  15       13.90       11.50      3.89 o 
   4   9  15       44.71       44.42     14.71 o 
  -3  10  15       16.47        8.61      8.05 o 
  -2  10  15       64.82       62.10      5.93 o 
  -1  10  15       96.73      107.03      7.67 o 
   0  10  15       55.05       59.41      5.88 o 
   1  10  15       96.74      102.11      8.62 o 
   2  10  15       64.87       65.15      6.08 o 
   3  10  15       16.55       13.16     11.66 o 
  -2  11  15       66.14       82.96     12.15 o 
  -1  11  15       24.62       29.66      5.84 o 
   0  11  15       15.97       16.21      4.25 o 
   1  11  15       24.59       19.35      6.04 o 
   2  11  15       66.27       77.91     11.03 o 
   0  12  15       38.79       43.51      8.34 o 
   1   0  16        0.00        1.94      3.61 o 
   2   0  16       10.43       27.48      6.94 o 
   3   0  16       16.26       22.76      6.38 o 
   4   0  16      598.37      668.98     22.49 o 
   5   0  16      234.21      254.71     15.48 o 
   6   0  16       64.60       44.69     12.21 o 
  -6   1  16        2.24        8.20      6.47 o 
  -5   1  16       48.10       47.00     12.35 o 
  -4   1  16       31.97       30.34     23.60 o 
  -3   1  16       65.97       58.43     20.68 o 
  -2   1  16       53.11       51.36      9.72 o 
  -1   1  16       63.13       59.68     10.83 o 
   1   1  16       62.74       75.79     11.94 o 
   2   1  16       52.97       63.02     11.94 o 
   3   1  16       66.16       58.20      8.33 o 
   4   1  16       32.22       34.05     16.66 o 
   5   1  16       48.10       50.36      6.84 o 
   6   1  16        2.25       -1.11      7.22 o 
  -6   2  16       26.20       27.48     11.10 o 
  -5   2  16        6.19       -3.27      4.11 o 
  -4   2  16       29.76       34.40      6.60 o 
  -3   2  16       35.17       40.03      7.39 o 
  -2   2  16       16.69        9.96      3.82 o 
  -1   2  16       44.70       49.69      9.72 o 
   1   2  16       44.63       40.53      8.88 o 
   2   2  16       16.44       16.07      5.04 o 
   3   2  16       35.13       32.65      5.63 o 
   4   2  16       29.56       31.14      6.60 o 
   5   2  16        6.19       12.38      5.17 o 
   6   2  16       26.16       37.75     11.10 o 
  -6   3  16      116.68      112.41     13.36 o 
  -5   3  16       14.22        7.12      3.81 o 
  -4   3  16      119.67      133.66     13.05 o 
  -3   3  16       24.63       17.49      7.91 o 
  -2   3  16       64.39       66.84     17.35 o 
  -1   3  16      160.34      199.12     25.82 o 
   1   3  16      159.88      173.22     19.15 o 
   2   3  16       64.67       72.98      9.68 o 
   3   3  16       25.12       31.37      6.54 o 
   4   3  16      119.62      115.10     12.15 o 
   5   3  16       14.23       13.96      4.23 o 
   6   3  16      117.32      132.14     17.77 o 
  -6   4  16      103.21       97.33     13.20 o 
  -5   4  16      124.99      142.40     10.38 o 
  -4   4  16       44.76       44.41      5.75 o 
  -3   4  16      204.91      191.51     17.68 o 
  -2   4  16       94.61       94.57     10.47 o 
  -1   4  16      364.77      403.19     21.10 o 
   1   4  16      363.74      343.91     19.71 o 
   2   4  16       94.66       91.18     11.10 o 
   3   4  16      203.93      206.68     12.79 o 
   4   4  16       44.49       47.83      5.80 o 
   5   4  16      125.04      126.70     10.43 o 
  -5   5  16       33.26       37.46      6.94 o 
  -4   5  16        0.24        2.52      2.87 o 
  -3   5  16       72.14       74.94      7.09 o 
  -2   5  16       13.76       25.16     15.27 o 
  -1   5  16        1.73        6.15      7.36 o 
   0   5  16        5.79        9.72      8.88 o 
   1   5  16        1.68        8.70      9.85 o 
   2   5  16       13.85       11.09      4.26 o 
   3   5  16       71.77       65.71      8.40 o 
   4   5  16        0.24       -3.00      3.15 o 
   5   5  16       33.05       34.31      8.06 o 
  -5   6  16       82.66       95.99     21.93 o 
  -4   6  16       17.85       19.59      5.01 o 
  -3   6  16       24.62       21.74      4.79 o 
  -2   6  16       64.22       49.80      9.44 o 
  -1   6  16       23.06       22.83     11.10 o 
   0   6  16        0.12       -3.59      4.31 o 
   1   6  16       23.24       27.57      7.91 o 
   2   6  16       64.49       64.36      6.54 o 
   3   6  16       24.99       24.79      5.58 o 
   4   6  16       17.92       16.36      4.73 o 
   5   6  16       82.90       78.07     11.00 o 
  -4   7  16      167.03      216.69     20.68 o 
  -3   7  16        5.72        3.80      3.51 o 
  -2   7  16       40.64       44.24      8.02 o 
  -1   7  16      270.24      294.54     27.20 o 
   0   7  16       37.70       39.30      8.02 o 
   1   7  16      269.71      308.17     21.55 o 
   2   7  16       40.66       44.61      6.79 o 
   3   7  16        5.79        5.76      5.27 o 
   4   7  16      166.62      170.08     28.68 o 
  -3   8  16        3.94        4.69      3.71 o 
  -2   8  16      180.59      167.24     15.54 o 
  -1   8  16      162.11      178.36     16.12 o 
   0   8  16       35.75       37.06      8.73 o 
   1   8  16      161.97      177.00     10.95 o 
   2   8  16      181.08      201.30     13.48 o 
   3   8  16        3.91        5.56      3.50 o 
   4   8  16      151.13      160.18     24.98 o 
  -3   9  16        8.25        1.94      8.05 o 
  -2   9  16       22.60       24.32      5.73 o 
  -1   9  16       27.10       18.11      5.71 o 
   0   9  16        1.15       -3.87      4.73 o 
   1   9  16       27.35       24.50      5.19 o 
   2   9  16       22.72       23.49      5.58 o 
   3   9  16        8.02        3.05      9.72 o 
  -1  10  16      124.47      138.87     10.05 o 
   0  10  16      220.88      253.09     16.13 o 
   1  10  16      124.28      153.91     12.12 o 
   2  10  16       11.27       28.04      9.16 o 
   2   0  17      625.78      686.51     38.31 o 
   4   0  17        7.69       17.49      6.11 o 
   5   0  17       20.59       37.03      9.85 o 
  -5   1  17       20.21       16.10      9.72 o 
  -4   1  17       13.65        9.49      4.96 o 
  -2   1  17       68.03       51.08     10.83 o 
   2   1  17       68.00       97.99     15.27 o 
   4   1  17       13.71       12.33      5.80 o 
   5   1  17       19.97       17.49     10.55 o 
  -5   2  17       13.11       17.77      9.99 o 
  -4   2  17       64.35       65.26     10.01 o 
  -3   2  17      105.99       96.62     11.94 o 
  -2   2  17      270.39      340.06     24.43 o 
   2   2  17      269.15      302.59     23.32 o 
   3   2  17      106.09      108.26     18.60 o 
   4   2  17       64.32       71.19     10.55 o 
   5   2  17       13.12       -1.94      8.05 o 
  -4   3  17       64.88       65.32      9.13 o 
  -3   3  17       24.09       24.35      5.59 o 
  -2   3  17       41.39       43.03     11.94 o 
   2   3  17       41.14       44.23     12.08 o 
   3   3  17       23.89       31.65     11.66 o 
   4   3  17       64.71       39.91      7.44 o 
  -4   4  17       49.51       75.85      9.90 o 
  -3   4  17       23.67       20.73      4.96 o 
  -2   4  17      141.25      139.08     19.43 o 
   2   4  17      140.88      144.63     20.82 o 
   3   4  17       23.74       35.26     12.49 o 
   4   4  17       49.59       48.57      8.80 o 
   5   4  17       97.62       96.33     16.66 o 
  -5   5  17       67.82       74.40     18.32 o 
  -4   5  17       41.24       48.25      8.52 o 
  -3   5  17       23.08       15.58      5.03 o 
  -2   5  17      166.19      191.27     22.49 o 
  -1   5  17       19.42       20.54      9.44 o 
   1   5  17       19.41       21.65      9.99 o 
   2   5  17      166.51      157.12     21.93 o 
   3   5  17       23.20       18.10      6.01 o 
   4   5  17       40.83       36.40      6.18 o 
  -4   6  17       63.62       76.90     11.54 o 
  -3   6  17       42.21       45.33     14.99 o 
  -2   6  17        8.68       -1.11      7.22 o 
  -1   6  17       30.60       33.87     11.38 o 
   1   6  17       30.78       20.82     10.27 o 
   2   6  17        8.67        4.44      8.88 o 
   3   6  17       42.20       50.64      6.69 o 
   4   6  17       63.51       78.59     23.60 o 
  -3   7  17       55.83       33.03     10.83 o 
  -2   7  17        1.18        5.21      4.40 o 
  -1   7  17       22.85       28.32     10.27 o 
   0   7  17        9.23       26.22      8.47 o 
   1   7  17       22.71       18.04     11.66 o 
   2   7  17        1.19        7.22      8.33 o 
   3   7  17       55.81       56.32      7.29 o 
  -3   8  17        9.45       15.27      9.99 o 
  -2   8  17       81.44       91.89     16.38 o 
  -1   8  17       18.88       29.15     10.83 o 
   0   8  17      122.67      134.96     14.86 o 
   1   8  17       18.98       11.38      9.72 o 
   2   8  17       81.65       84.72     10.50 o 
   3   8  17        9.32        4.44     11.94 o 
  -2   9  17      122.98      127.42     18.60 o 
  -1   9  17      145.79      182.38     21.65 o 
   1   9  17      145.70      155.73     23.04 o 
   2   9  17      123.45      123.81     17.49 o 
   3   0  18      187.52      198.21     22.76 o 
  -3   1  18       36.26       66.07     12.77 o 
   3   1  18       36.09       46.08      8.88 o 
  -4   2  18        1.50        9.16      8.61 o 
  -3   2  18       45.39       42.75      8.88 o 
   3   2  18       45.70       40.25      9.72 o 
   4   2  18        1.50       -7.50      8.33 o 
  -3   3  18       58.37       52.68      8.83 o 
   3   3  18       58.53       56.46     10.55 o 
   4   3  18        7.41       26.37     11.10 o 
  -3   4  18       52.75       62.07     22.76 o 
  -2   4  18       59.53       56.91     14.16 o 
   3   4  18       52.39       64.34      9.80 o 
  -3   5  18       18.88       29.43     11.94 o 
  -2   5  18      119.35      100.44     11.47 o 
   2   5  18      119.54      119.09     20.54 o 
   3   5  18       18.95       38.03     12.49 o 
  -2   6  18       11.33       18.64      9.99 o 
  -1   6  18        4.99        4.16      8.88 o 
   1   6  18        5.05       11.66      9.99 o 
   2   6  18       11.39       22.76     11.38 o 
  -1   7  18       42.52       45.53     13.32 o 
   1   7  18       42.58       65.51     15.82 o 
   3   0  19        4.95       -5.83      5.83 o 
                                                 
